# Supplementary material for: Dichlorido(N,N′-diisopropyl­piperidine-1-carboximidamidato-κ2 N,N′)titanium(IV)
Source: Acta Crystallogr Sect E Struct Rep Online. 2010 Dec 24;67(Pt 1):m125. doi: 10.1107/S1600536810053262 (PMC3050264; doi:10.1107/S1600536810053262)
Supplement: Supplementary file 1 [file e-67-0m125-sup1.cif]

##############################################################################
###                                                                        ###
###        Electronic paper (Acta Crystallographica Section E)             ###
###                                                                        ###
##############################################################################
#                                                                            #
# This CIF contains the data in a paper accepted for publication in Acta     #
# Crystallographica Section E. It conforms to the requirements of Notes      #
# for Authors for Section E, and has been peer reviewed under the auspices   #
# of the IUCr Commission on Journals.                                        #
#                                                                            #
# Full details of the Crystallographic Information File format               #
# are given in the paper "The Crystallographic Information File (CIF):       #
# a New Standard Archive File for Crystallography" by S. R. Hall, F. H.      #
# Allen and I. D. Brown [Acta Cryst. (1991), A47, 655-685].                  #
#                                                                            #
# The current version of the core CIF dictionary is obtainable from          #
# ftp://ftp.iucr.org/pub/cif_core.dic. The current version number is 2.4.    #
#                                                                            #
# Software is freely available for graphical display of the structure(s) in  #
# this CIF.  For information consult the CIF home page http://www.iucr.org/  #
# cif/home.html                                                              #
#                                                                            #
# This file may be used for bona fide research purposes within the           #
# scientific community so long as proper attribution is given to the journal # 
# article from which it was obtained.                                        #
#                                                                            #
##############################################################################
                                             
data_I
_audit_creation_method     SHELXL-97
_chemical_name_systematic
;
Dichlorido(<i>N</i>,<i>N</i>'-diisopropylpiperidine-1-carboximidamidato-
\k^2^<i>N</i>,<i>N</i>')titanium(IV)
;
_chemical_name_common     ?
_chemical_formula_moiety     'C24 H48 Cl2 N6 Ti'
_chemical_formula_sum     'C24 H48 Cl2 N6 Ti'
_chemical_formula_iupac     '[Ti (C12 H24 N3)2 Cl2]'
_chemical_formula_weight     539.48
_chemical_melting_point     ?
_symmetry_cell_setting     triclinic
_symmetry_space_group_name_H-M     'P -1'
_symmetry_space_group_name_Hall     '-P 1'
loop_
    _symmetry_equiv_pos_as_xyz
    'x, y, z'
    '-x, -y, -z'
_cell_length_a     8.2810(3)
_cell_length_b     13.3678(9)
_cell_length_c     13.6178(7)
_cell_angle_alpha     86.266(10)
_cell_angle_beta     75.841(8)
_cell_angle_gamma     82.304(8)
_cell_volume     1447.69(13)
_cell_formula_units_Z     2
_cell_measurement_reflns_used     3913
_cell_measurement_theta_min     3.1
_cell_measurement_theta_max     27.5
_cell_measurement_temperature     193(2)
_exptl_crystal_description     'block'
_exptl_crystal_colour     'dark-Red'
_exptl_crystal_size_max     0.70
_exptl_crystal_size_mid     0.25
_exptl_crystal_size_min     0.15
_exptl_crystal_density_diffrn     1.238
_exptl_crystal_density_meas     ?
_exptl_crystal_density_method     'not measured'
_exptl_crystal_F_000     580
_exptl_absorpt_coefficient_mu     0.503
_exptl_absorpt_correction_type     multi-scan
_exptl_absorpt_process_details     '(REQAB; Jacobson, 1998)'
_exptl_absorpt_correction_T_min     0.7198
_exptl_absorpt_correction_T_max     0.9284
_exptl_special_details
;
;
_diffrn_ambient_temperature     193(2)
_diffrn_radiation_type     MoK\a
_diffrn_radiation_wavelength     0.71070
_diffrn_radiation_source     'fine-focus sealed tube'
_diffrn_radiation_monochromator     graphite
_diffrn_measurement_device_type     'Rigaku Mercury'
_diffrn_measurement_method     \w
_diffrn_detector_area_resol_mean     14.62
_diffrn_reflns_number     14490
_diffrn_reflns_av_R_equivalents     0.0242
_diffrn_reflns_av_sigmaI/netI     0.0274
_diffrn_reflns_theta_min     3.08
_diffrn_reflns_theta_max     27.48
_diffrn_reflns_theta_full     27.48
_diffrn_measured_fraction_theta_max     0.981
_diffrn_measured_fraction_theta_full     0.981
_diffrn_reflns_limit_h_min     -10
_diffrn_reflns_limit_h_max     10
_diffrn_reflns_limit_k_min     -17
_diffrn_reflns_limit_k_max     17
_diffrn_reflns_limit_l_min     -16
_diffrn_reflns_limit_l_max     17
_diffrn_standards_number     ?
_diffrn_standards_interval_count     ?
_diffrn_standards_interval_time     ?
_diffrn_standards_decay_%     ?
_refine_special_details
;
Refinement of <i>F</i>^2^ against ALL reflections. The weighted <i>R</i>-factor
<i>wR</i> and goodness of fit <i>S</i> are based on <i>F</i>^2^, conventional
<i>R</i>-factors <i>R</i> are based on <i>F</i>, with <i>F</i> set to zero for
negative <i>F</i>^2^. The threshold expression of <i>F</i>^2^ >
\s(<i>F</i>^2^) is used only for calculating <i>R</i>-factors(gt) <i>etc</i>.
and is not relevant to the choice of reflections for refinement.
<i>R</i>-factors based on <i>F</i>^2^ are statistically about twice as large
as those based on <i>F</i>, and <i>R</i>- factors based on ALL data will be
even larger.
;
_reflns_number_total     6513
_reflns_number_gt     5896
_reflns_threshold_expression     I>2\s(I)
_refine_ls_structure_factor_coef     Fsqd
_refine_ls_matrix_type     full
_refine_ls_R_factor_all     0.0486
_refine_ls_R_factor_gt     0.0414
_refine_ls_wR_factor_gt     0.0932
_refine_ls_wR_factor_ref     0.0966
_refine_ls_goodness_of_fit_ref     1.078
_refine_ls_restrained_S_all     1.078
_refine_ls_number_reflns     6513
_refine_ls_number_parameters     306
_refine_ls_number_restraints     0
_refine_ls_hydrogen_treatment     constr
_refine_ls_weighting_scheme     calc
_refine_ls_weighting_details
         'calc w=1/[\s^2^(Fo^2^)+(0.0406P)^2^+0.8209P] where P=(Fo^2^+2Fc^2^)/3'
_atom_sites_solution_hydrogens     geom
_atom_sites_solution_primary     direct
_atom_sites_solution_secondary     difmap
_refine_ls_shift/su_max     0.000
_refine_ls_shift/su_mean     0.000
_refine_diff_density_max     0.643
_refine_diff_density_min     -0.316
_refine_ls_extinction_method     none
_refine_ls_extinction_coef     ?
loop_
    _atom_type_symbol
    _atom_type_description
    _atom_type_scat_dispersion_real
    _atom_type_scat_dispersion_imag
    _atom_type_scat_source
    'C' 'C' 0.0033 0.0016
                         'International Tables Vol C Tables 4.2.6.8 and 6.1.1.4'
    'H' 'H' 0.0000 0.0000
                         'International Tables Vol C Tables 4.2.6.8 and 6.1.1.4'
    'Cl' 'Cl' 0.1484 0.1585
                         'International Tables Vol C Tables 4.2.6.8 and 6.1.1.4'
    'N' 'N' 0.0061 0.0033
                         'International Tables Vol C Tables 4.2.6.8 and 6.1.1.4'
    'Ti' 'Ti' 0.2776 0.4457
                         'International Tables Vol C Tables 4.2.6.8 and 6.1.1.4'
_computing_data_collection     'CrystalClear (Rigaku, 1999)'
_computing_cell_refinement     'CrystalClear (Rigaku, 1999)'
_computing_data_reduction     'CrystalStructure (Rigaku/MSC, 2002)'
_computing_structure_solution     'SHELXS97 (Sheldrick, 2008)'
_computing_structure_refinement     'SHELXL97 (Sheldrick, 2008)'
_computing_molecular_graphics     'ORTEPIII (Burnett & Johnson, 1996)'
_computing_publication_material     'CrystalStructure (Rigaku/MSC, 2002)'
loop_
    _atom_site_type_symbol
    _atom_site_label
    _atom_site_fract_x
    _atom_site_fract_y
    _atom_site_fract_z
    _atom_site_U_iso_or_equiv
    _atom_site_adp_type
    _atom_site_calc_flag
    _atom_site_refinement_flags
    _atom_site_occupancy
    _atom_site_disorder_assembly
    _atom_site_disorder_group
    Ti Ti1 0.02434(4) 0.22060(2) 0.23396(2) 0.02022(8) Uani d . 1 . .
    Cl Cl1 -0.06242(6) 0.23150(3) 0.08319(4) 0.03338(12) Uani d . 1 . .
    Cl Cl2 -0.22892(6) 0.17162(4) 0.32905(4) 0.03487(12) Uani d . 1 . .
    N N1 -0.04278(17) 0.36915(10) 0.27568(11) 0.0234(3) Uani d . 1 . .
    N N2 0.20565(17) 0.31810(10) 0.17994(11) 0.0227(3) Uani d . 1 . .
    N N3 0.12949(17) 0.49848(10) 0.20127(12) 0.0255(3) Uani d . 1 . .
    N N4 0.16572(17) 0.08674(10) 0.20244(10) 0.0194(3) Uani d . 1 . .
    N N5 0.15650(17) 0.15914(10) 0.34437(10) 0.0216(3) Uani d . 1 . .
    N N6 0.34501(17) 0.00317(11) 0.30397(10) 0.0223(3) Uani d . 1 . .
    C C1 0.0996(2) 0.39864(12) 0.21722(13) 0.0218(3) Uani d . 1 . .
    C C2 -0.1776(2) 0.43961(13) 0.33551(14) 0.0278(4) Uani d . 1 . .
    H H2 -0.1393 0.5081 0.3280 0.033 Uiso calc R 1 . .
    C C3 -0.3349(2) 0.44610(17) 0.29507(18) 0.0405(5) Uani d . 1 . .
    H H3A -0.3080 0.4662 0.2230 0.061 Uiso calc R 1 . .
    H H3B -0.4214 0.4962 0.3326 0.061 Uiso calc R 1 . .
    H H3C -0.3764 0.3800 0.3036 0.061 Uiso calc R 1 . .
    C C4 -0.2153(3) 0.40813(17) 0.44766(15) 0.0408(5) Uani d . 1 . .
    H H4A -0.2479 0.3397 0.4563 0.061 Uiso calc R 1 . .
    H H4B -0.3073 0.4551 0.4853 0.061 Uiso calc R 1 . .
    H H4C -0.1150 0.4094 0.4735 0.061 Uiso calc R 1 . .
    C C5 0.3538(2) 0.32465(15) 0.09379(15) 0.0329(4) Uani d . 1 . .
    H H5 0.4166 0.3781 0.1095 0.039 Uiso calc R 1 . .
    C C6 0.3042(3) 0.3572(2) -0.00399(17) 0.0558(7) Uani d . 1 . .
    H H6A 0.2423 0.3064 -0.0220 0.084 Uiso calc R 1 . .
    H H6B 0.4052 0.3641 -0.0580 0.084 Uiso calc R 1 . .
    H H6C 0.2328 0.4222 0.0045 0.084 Uiso calc R 1 . .
    C C7 0.4687(3) 0.2273(2) 0.0867(2) 0.0675(9) Uani d . 1 . .
    H H7A 0.4964 0.2101 0.1522 0.101 Uiso calc R 1 . .
    H H7B 0.5718 0.2347 0.0346 0.101 Uiso calc R 1 . .
    H H7C 0.4129 0.1734 0.0687 0.101 Uiso calc R 1 . .
    C C8 0.0227(2) 0.57243(13) 0.15365(14) 0.0288(4) Uani d . 1 . .
    H H8A -0.0868 0.5475 0.1600 0.035 Uiso calc R 1 . .
    H H8B 0.0762 0.5804 0.0806 0.035 Uiso calc R 1 . .
    C C9 -0.0054(2) 0.67433(14) 0.20283(17) 0.0350(4) Uani d . 1 . .
    H H9A -0.0738 0.6687 0.2731 0.042 Uiso calc R 1 . .
    H H9B -0.0678 0.7247 0.1648 0.042 Uiso calc R 1 . .
    C C10 0.1618(3) 0.70969(14) 0.20385(16) 0.0351(4) Uani d . 1 . .
    H H10A 0.2226 0.7255 0.1336 0.042 Uiso calc R 1 . .
    H H10B 0.1411 0.7721 0.2427 0.042 Uiso calc R 1 . .
    C C11 0.2692(3) 0.62867(14) 0.25152(16) 0.0349(4) Uani d . 1 . .
    H H11A 0.2144 0.6185 0.3241 0.042 Uiso calc R 1 . .
    H H11B 0.3799 0.6512 0.2471 0.042 Uiso calc R 1 . .
    C C12 0.2936(2) 0.52900(14) 0.19807(16) 0.0319(4) Uani d . 1 . .
    H H12A 0.3567 0.5372 0.1268 0.038 Uiso calc R 1 . .
    H H12B 0.3589 0.4764 0.2321 0.038 Uiso calc R 1 . .
    C C13 0.22731(19) 0.08123(12) 0.28716(12) 0.0192(3) Uani d . 1 . .
    C C14 0.1624(2) -0.00526(12) 0.14861(13) 0.0234(3) Uani d . 1 . .
    H H14 0.2350 -0.0617 0.1743 0.028 Uiso calc R 1 . .
    C C15 -0.0156(2) -0.03373(14) 0.17258(15) 0.0310(4) Uani d . 1 . .
    H H15A -0.0539 -0.0470 0.2457 0.046 Uiso calc R 1 . .
    H H15B -0.0170 -0.0945 0.1364 0.046 Uiso calc R 1 . .
    H H15C -0.0904 0.0220 0.1511 0.046 Uiso calc R 1 . .
    C C16 0.2324(3) 0.00808(16) 0.03502(14) 0.0353(4) Uani d . 1 . .
    H H16A 0.1663 0.0651 0.0086 0.053 Uiso calc R 1 . .
    H H16B 0.2267 -0.0536 0.0015 0.053 Uiso calc R 1 . .
    H H16C 0.3495 0.0213 0.0218 0.053 Uiso calc R 1 . .
    C C17 0.2158(2) 0.18903(14) 0.43013(13) 0.0281(4) Uani d . 1 . .
    H H17 0.3158 0.1406 0.4370 0.034 Uiso calc R 1 . .
    C C18 0.0777(3) 0.18062(18) 0.52705(14) 0.0398(5) Uani d . 1 . .
    H H18A -0.0252 0.2224 0.5191 0.060 Uiso calc R 1 . .
    H H18B 0.1135 0.2040 0.5842 0.060 Uiso calc R 1 . .
    H H18C 0.0563 0.1100 0.5400 0.060 Uiso calc R 1 . .
    C C19 0.2684(3) 0.29504(16) 0.41280(17) 0.0398(5) Uani d . 1 . .
    H H19A 0.3570 0.2976 0.3503 0.060 Uiso calc R 1 . .
    H H19B 0.3105 0.3119 0.4702 0.060 Uiso calc R 1 . .
    H H19C 0.1714 0.3437 0.4067 0.060 Uiso calc R 1 . .
    C C20 0.4988(2) -0.01999(13) 0.22347(13) 0.0265(4) Uani d . 1 . .
    H H20A 0.5903 0.0133 0.2375 0.032 Uiso calc R 1 . .
    H H20B 0.4786 0.0075 0.1577 0.032 Uiso calc R 1 . .
    C C21 0.5530(2) -0.13335(14) 0.21646(14) 0.0315(4) Uani d . 1 . .
    H H21A 0.4696 -0.1656 0.1924 0.038 Uiso calc R 1 . .
    H H21B 0.6625 -0.1459 0.1669 0.038 Uiso calc R 1 . .
    C C22 0.5683(2) -0.17964(16) 0.31945(16) 0.0366(4) Uani d . 1 . .
    H H22A 0.6621 -0.1541 0.3394 0.044 Uiso calc R 1 . .
    H H22B 0.5932 -0.2540 0.3152 0.044 Uiso calc R 1 . .
    C C23 0.4055(3) -0.15274(15) 0.39905(15) 0.0369(4) Uani d . 1 . .
    H H23A 0.4191 -0.1805 0.4662 0.044 Uiso calc R 1 . .
    H H23B 0.3141 -0.1839 0.3823 0.044 Uiso calc R 1 . .
    C C24 0.3581(3) -0.03855(15) 0.40407(13) 0.0330(4) Uani d . 1 . .
    H H24A 0.2495 -0.0230 0.4537 0.040 Uiso calc R 1 . .
    H H24B 0.4445 -0.0076 0.4266 0.040 Uiso calc R 1 . .
loop_
    _atom_site_aniso_label
    _atom_site_aniso_U_11
    _atom_site_aniso_U_22
    _atom_site_aniso_U_33
    _atom_site_aniso_U_12
    _atom_site_aniso_U_13
    _atom_site_aniso_U_23
    Ti1 0.01973(15) 0.01908(15) 0.02277(16) -0.00208(11) -0.00691(11)
                                                                    -0.00083(11)
    Cl1 0.0400(3) 0.0334(2) 0.0332(2) -0.00592(19) -0.0216(2) 0.00408(18)
    Cl2 0.0250(2) 0.0379(2) 0.0392(3) -0.00926(18) 0.00079(18) -0.0037(2)
    N1 0.0179(6) 0.0208(7) 0.0295(8) -0.0010(5) -0.0023(6) -0.0025(6)
    N2 0.0198(7) 0.0215(7) 0.0248(7) -0.0015(5) -0.0023(5) -0.0006(5)
    N3 0.0210(7) 0.0194(7) 0.0380(8) -0.0030(5) -0.0114(6) 0.0032(6)
    N4 0.0210(6) 0.0203(6) 0.0184(6) -0.0015(5) -0.0082(5) -0.0010(5)
    N5 0.0222(7) 0.0257(7) 0.0186(7) -0.0027(5) -0.0075(5) -0.0033(5)
    N6 0.0213(7) 0.0280(7) 0.0172(7) 0.0015(5) -0.0065(5) 0.0011(5)
    C1 0.0211(8) 0.0212(8) 0.0248(8) -0.0020(6) -0.0090(6) -0.0007(6)
    C2 0.0222(8) 0.0250(8) 0.0327(9) 0.0023(7) -0.0017(7) -0.0043(7)
    C3 0.0208(9) 0.0439(12) 0.0536(13) 0.0020(8) -0.0062(9) -0.0008(10)
    C4 0.0407(11) 0.0410(11) 0.0324(11) 0.0045(9) 0.0030(9) -0.0046(9)
    C5 0.0255(9) 0.0319(9) 0.0355(10) -0.0036(7) 0.0033(8) -0.0003(8)
    C6 0.0425(13) 0.088(2) 0.0304(11) -0.0109(13) 0.0037(10) 0.0027(12)
    C7 0.0363(13) 0.0521(15) 0.087(2) 0.0078(11) 0.0249(13) 0.0141(14)
    C8 0.0292(9) 0.0262(9) 0.0326(9) -0.0020(7) -0.0129(8) 0.0056(7)
    C9 0.0336(10) 0.0228(9) 0.0473(12) 0.0004(7) -0.0105(9) 0.0038(8)
    C10 0.0402(11) 0.0210(8) 0.0439(11) -0.0056(8) -0.0091(9) 0.0010(8)
    C11 0.0359(10) 0.0274(9) 0.0461(12) -0.0084(8) -0.0164(9) -0.0005(8)
    C12 0.0243(9) 0.0257(9) 0.0475(11) -0.0062(7) -0.0112(8) 0.0015(8)
    C13 0.0177(7) 0.0228(8) 0.0180(7) -0.0052(6) -0.0051(6) 0.0018(6)
    C14 0.0262(8) 0.0208(8) 0.0260(8) 0.0000(6) -0.0123(7) -0.0036(6)
    C15 0.0331(9) 0.0257(9) 0.0399(11) -0.0074(7) -0.0176(8) -0.0008(7)
    C16 0.0387(10) 0.0429(11) 0.0251(9) 0.0011(9) -0.0094(8) -0.0110(8)
    C17 0.0279(9) 0.0350(9) 0.0250(9) 0.0000(7) -0.0132(7) -0.0086(7)
    C18 0.0432(11) 0.0547(13) 0.0212(9) 0.0020(10) -0.0097(8) -0.0078(9)
    C19 0.0419(11) 0.0403(11) 0.0456(12) -0.0074(9) -0.0219(10) -0.0131(9)
    C20 0.0200(8) 0.0308(9) 0.0278(9) -0.0030(7) -0.0054(7) 0.0034(7)
    C21 0.0239(9) 0.0341(10) 0.0328(10) 0.0037(7) -0.0036(7) -0.0002(8)
    C22 0.0316(10) 0.0347(10) 0.0418(11) 0.0062(8) -0.0127(9) 0.0052(8)
    C23 0.0423(11) 0.0366(10) 0.0279(10) 0.0036(9) -0.0079(8) 0.0089(8)
    C24 0.0405(10) 0.0382(10) 0.0203(9) 0.0033(8) -0.0127(8) 0.0028(7)
_geom_special_details
;
All e.s.d.'s (except the e.s.d. in the dihedral angle between two l.s. planes)
are estimated using the full covariance matrix. The cell e.s.d.'s are taken
into account individually in the estimation of e.s.d.'s in distances, angles
and torsion angles; correlations between e.s.d.'s in cell parameters are only
used when they are defined by crystal symmetry. An approximate (isotropic)
treatment of cell e.s.d.'s is used for estimating e.s.d.'s involving l.s.
planes.
;
loop_
    _geom_bond_atom_site_label_1
    _geom_bond_atom_site_label_2
    _geom_bond_site_symmetry_2
    _geom_bond_distance
    _geom_bond_publ_flag
    Ti1 N4 . 2.0125(14) ?
    Ti1 N1 . 2.0669(14) ?
    Ti1 N2 . 2.0864(14) ?
    Ti1 N5 . 2.1299(14) ?
    Ti1 Cl1 . 2.3254(5) ?
    Ti1 Cl2 . 2.3308(6) ?
    Ti1 C1 . 2.5224(17) ?
    Ti1 C13 . 2.5303(16) ?
    N1 C1 . 1.343(2) ?
    N1 C2 . 1.473(2) ?
    N2 C1 . 1.337(2) ?
    N2 C5 . 1.483(2) ?
    N3 C1 . 1.383(2) ?
    N3 C12 . 1.461(2) ?
    N3 C8 . 1.464(2) ?
    N4 C13 . 1.365(2) ?
    N4 C14 . 1.479(2) ?
    N5 C13 . 1.324(2) ?
    N5 C17 . 1.469(2) ?
    N6 C13 . 1.377(2) ?
    N6 C24 . 1.462(2) ?
    N6 C20 . 1.475(2) ?
    C2 C3 . 1.523(3) ?
    C2 C4 . 1.525(3) ?
    C2 H2 . 1.0000 ?
    C3 H3A . 0.9800 ?
    C3 H3B . 0.9800 ?
    C3 H3C . 0.9800 ?
    C4 H4A . 0.9800 ?
    C4 H4B . 0.9800 ?
    C4 H4C . 0.9800 ?
    C5 C7 . 1.500(3) ?
    C5 C6 . 1.508(3) ?
    C5 H5 . 1.0000 ?
    C6 H6A . 0.9800 ?
    C6 H6B . 0.9800 ?
    C6 H6C . 0.9800 ?
    C7 H7A . 0.9800 ?
    C7 H7B . 0.9800 ?
    C7 H7C . 0.9800 ?
    C8 C9 . 1.522(3) ?
    C8 H8A . 0.9900 ?
    C8 H8B . 0.9900 ?
    C9 C10 . 1.525(3) ?
    C9 H9A . 0.9900 ?
    C9 H9B . 0.9900 ?
    C10 C11 . 1.522(3) ?
    C10 H10A . 0.9900 ?
    C10 H10B . 0.9900 ?
    C11 C12 . 1.526(3) ?
    C11 H11A . 0.9900 ?
    C11 H11B . 0.9900 ?
    C12 H12A . 0.9900 ?
    C12 H12B . 0.9900 ?
    C14 C16 . 1.521(2) ?
    C14 C15 . 1.524(2) ?
    C14 H14 . 1.0000 ?
    C15 H15A . 0.9800 ?
    C15 H15B . 0.9800 ?
    C15 H15C . 0.9800 ?
    C16 H16A . 0.9800 ?
    C16 H16B . 0.9800 ?
    C16 H16C . 0.9800 ?
    C17 C19 . 1.525(3) ?
    C17 C18 . 1.529(3) ?
    C17 H17 . 1.0000 ?
    C18 H18A . 0.9800 ?
    C18 H18B . 0.9800 ?
    C18 H18C . 0.9800 ?
    C19 H19A . 0.9800 ?
    C19 H19B . 0.9800 ?
    C19 H19C . 0.9800 ?
    C20 C21 . 1.524(3) ?
    C20 H20A . 0.9900 ?
    C20 H20B . 0.9900 ?
    C21 C22 . 1.523(3) ?
    C21 H21A . 0.9900 ?
    C21 H21B . 0.9900 ?
    C22 C23 . 1.526(3) ?
    C22 H22A . 0.9900 ?
    C22 H22B . 0.9900 ?
    C23 C24 . 1.526(3) ?
    C23 H23A . 0.9900 ?
    C23 H23B . 0.9900 ?
    C24 H24A . 0.9900 ?
    C24 H24B . 0.9900 ?
loop_
    _geom_angle_atom_site_label_1
    _geom_angle_atom_site_label_2
    _geom_angle_atom_site_label_3
    _geom_angle_site_symmetry_1
    _geom_angle_site_symmetry_3
    _geom_angle
    _geom_angle_publ_flag
    N4 Ti1 N1 . . 159.82(6) ?
    N4 Ti1 N2 . . 100.06(6) ?
    N1 Ti1 N2 . . 63.86(5) ?
    N4 Ti1 N5 . . 64.01(5) ?
    N1 Ti1 N5 . . 102.08(6) ?
    N2 Ti1 N5 . . 89.81(5) ?
    N4 Ti1 Cl1 . . 93.71(4) ?
    N1 Ti1 Cl1 . . 99.11(4) ?
    N2 Ti1 Cl1 . . 93.32(4) ?
    N5 Ti1 Cl1 . . 157.69(4) ?
    N4 Ti1 Cl2 . . 102.08(4) ?
    N1 Ti1 Cl2 . . 92.76(4) ?
    N2 Ti1 Cl2 . . 156.46(4) ?
    N5 Ti1 Cl2 . . 92.70(4) ?
    Cl1 Ti1 Cl2 . . 93.17(2) ?
    N4 Ti1 C1 . . 131.72(5) ?
    N1 Ti1 C1 . . 32.13(5) ?
    N2 Ti1 C1 . . 31.98(5) ?
    N5 Ti1 C1 . . 99.88(5) ?
    Cl1 Ti1 C1 . . 94.34(4) ?
    Cl2 Ti1 C1 . . 124.85(4) ?
    N4 Ti1 C13 . . 32.50(5) ?
    N1 Ti1 C13 . . 131.67(6) ?
    N2 Ti1 C13 . . 94.39(5) ?
    N5 Ti1 C13 . . 31.56(5) ?
    Cl1 Ti1 C13 . . 126.14(4) ?
    Cl2 Ti1 C13 . . 99.95(4) ?
    C1 Ti1 C13 . . 118.19(5) ?
    C1 N1 C2 . . 123.07(14) ?
    C1 N1 Ti1 . . 92.95(10) ?
    C2 N1 Ti1 . . 143.91(11) ?
    C1 N2 C5 . . 123.23(14) ?
    C1 N2 Ti1 . . 92.28(10) ?
    C5 N2 Ti1 . . 137.87(12) ?
    C1 N3 C12 . . 121.71(14) ?
    C1 N3 C8 . . 121.35(14) ?
    C12 N3 C8 . . 113.86(14) ?
    C13 N4 C14 . . 121.05(13) ?
    C13 N4 Ti1 . . 95.10(10) ?
    C14 N4 Ti1 . . 137.93(10) ?
    C13 N5 C17 . . 124.45(14) ?
    C13 N5 Ti1 . . 91.13(10) ?
    C17 N5 Ti1 . . 141.22(11) ?
    C13 N6 C24 . . 124.54(14) ?
    C13 N6 C20 . . 118.69(13) ?
    C24 N6 C20 . . 113.94(14) ?
    N2 C1 N1 . . 110.09(14) ?
    N2 C1 N3 . . 126.28(15) ?
    N1 C1 N3 . . 123.62(15) ?
    N2 C1 Ti1 . . 55.74(8) ?
    N1 C1 Ti1 . . 54.92(8) ?
    N3 C1 Ti1 . . 173.93(12) ?
    N1 C2 C3 . . 110.11(15) ?
    N1 C2 C4 . . 111.19(15) ?
    C3 C2 C4 . . 110.72(17) ?
    N1 C2 H2 . . 108.2 ?
    C3 C2 H2 . . 108.2 ?
    C4 C2 H2 . . 108.2 ?
    C2 C3 H3A . . 109.5 ?
    C2 C3 H3B . . 109.5 ?
    H3A C3 H3B . . 109.5 ?
    C2 C3 H3C . . 109.5 ?
    H3A C3 H3C . . 109.5 ?
    H3B C3 H3C . . 109.5 ?
    C2 C4 H4A . . 109.5 ?
    C2 C4 H4B . . 109.5 ?
    H4A C4 H4B . . 109.5 ?
    C2 C4 H4C . . 109.5 ?
    H4A C4 H4C . . 109.5 ?
    H4B C4 H4C . . 109.5 ?
    N2 C5 C7 . . 110.00(16) ?
    N2 C5 C6 . . 112.07(16) ?
    C7 C5 C6 . . 113.2(2) ?
    N2 C5 H5 . . 107.1 ?
    C7 C5 H5 . . 107.1 ?
    C6 C5 H5 . . 107.1 ?
    C5 C6 H6A . . 109.5 ?
    C5 C6 H6B . . 109.5 ?
    H6A C6 H6B . . 109.5 ?
    C5 C6 H6C . . 109.5 ?
    H6A C6 H6C . . 109.5 ?
    H6B C6 H6C . . 109.5 ?
    C5 C7 H7A . . 109.5 ?
    C5 C7 H7B . . 109.5 ?
    H7A C7 H7B . . 109.5 ?
    C5 C7 H7C . . 109.5 ?
    H7A C7 H7C . . 109.5 ?
    H7B C7 H7C . . 109.5 ?
    N3 C8 C9 . . 111.14(15) ?
    N3 C8 H8A . . 109.4 ?
    C9 C8 H8A . . 109.4 ?
    N3 C8 H8B . . 109.4 ?
    C9 C8 H8B . . 109.4 ?
    H8A C8 H8B . . 108.0 ?
    C8 C9 C10 . . 110.60(16) ?
    C8 C9 H9A . . 109.5 ?
    C10 C9 H9A . . 109.5 ?
    C8 C9 H9B . . 109.5 ?
    C10 C9 H9B . . 109.5 ?
    H9A C9 H9B . . 108.1 ?
    C11 C10 C9 . . 110.83(15) ?
    C11 C10 H10A . . 109.5 ?
    C9 C10 H10A . . 109.5 ?
    C11 C10 H10B . . 109.5 ?
    C9 C10 H10B . . 109.5 ?
    H10A C10 H10B . . 108.1 ?
    C10 C11 C12 . . 110.97(16) ?
    C10 C11 H11A . . 109.4 ?
    C12 C11 H11A . . 109.4 ?
    C10 C11 H11B . . 109.4 ?
    C12 C11 H11B . . 109.4 ?
    H11A C11 H11B . . 108.0 ?
    N3 C12 C11 . . 109.07(15) ?
    N3 C12 H12A . . 109.9 ?
    C11 C12 H12A . . 109.9 ?
    N3 C12 H12B . . 109.9 ?
    C11 C12 H12B . . 109.9 ?
    H12A C12 H12B . . 108.3 ?
    N5 C13 N4 . . 109.59(14) ?
    N5 C13 N6 . . 128.95(14) ?
    N4 C13 N6 . . 121.46(14) ?
    N5 C13 Ti1 . . 57.31(8) ?
    N4 C13 Ti1 . . 52.39(8) ?
    N6 C13 Ti1 . . 173.14(12) ?
    N4 C14 C16 . . 111.48(14) ?
    N4 C14 C15 . . 109.93(14) ?
    C16 C14 C15 . . 111.42(15) ?
    N4 C14 H14 . . 108.0 ?
    C16 C14 H14 . . 108.0 ?
    C15 C14 H14 . . 108.0 ?
    C14 C15 H15A . . 109.5 ?
    C14 C15 H15B . . 109.5 ?
    H15A C15 H15B . . 109.5 ?
    C14 C15 H15C . . 109.5 ?
    H15A C15 H15C . . 109.5 ?
    H15B C15 H15C . . 109.5 ?
    C14 C16 H16A . . 109.5 ?
    C14 C16 H16B . . 109.5 ?
    H16A C16 H16B . . 109.5 ?
    C14 C16 H16C . . 109.5 ?
    H16A C16 H16C . . 109.5 ?
    H16B C16 H16C . . 109.5 ?
    N5 C17 C19 . . 111.43(15) ?
    N5 C17 C18 . . 108.81(15) ?
    C19 C17 C18 . . 111.69(17) ?
    N5 C17 H17 . . 108.3 ?
    C19 C17 H17 . . 108.3 ?
    C18 C17 H17 . . 108.3 ?
    C17 C18 H18A . . 109.5 ?
    C17 C18 H18B . . 109.5 ?
    H18A C18 H18B . . 109.5 ?
    C17 C18 H18C . . 109.5 ?
    H18A C18 H18C . . 109.5 ?
    H18B C18 H18C . . 109.5 ?
    C17 C19 H19A . . 109.5 ?
    C17 C19 H19B . . 109.5 ?
    H19A C19 H19B . . 109.5 ?
    C17 C19 H19C . . 109.5 ?
    H19A C19 H19C . . 109.5 ?
    H19B C19 H19C . . 109.5 ?
    N6 C20 C21 . . 111.62(14) ?
    N6 C20 H20A . . 109.3 ?
    C21 C20 H20A . . 109.3 ?
    N6 C20 H20B . . 109.3 ?
    C21 C20 H20B . . 109.3 ?
    H20A C20 H20B . . 108.0 ?
    C22 C21 C20 . . 110.55(16) ?
    C22 C21 H21A . . 109.5 ?
    C20 C21 H21A . . 109.5 ?
    C22 C21 H21B . . 109.5 ?
    C20 C21 H21B . . 109.5 ?
    H21A C21 H21B . . 108.1 ?
    C21 C22 C23 . . 110.28(15) ?
    C21 C22 H22A . . 109.6 ?
    C23 C22 H22A . . 109.6 ?
    C21 C22 H22B . . 109.6 ?
    C23 C22 H22B . . 109.6 ?
    H22A C22 H22B . . 108.1 ?
    C22 C23 C24 . . 111.17(17) ?
    C22 C23 H23A . . 109.4 ?
    C24 C23 H23A . . 109.4 ?
    C22 C23 H23B . . 109.4 ?
    C24 C23 H23B . . 109.4 ?
    H23A C23 H23B . . 108.0 ?
    N6 C24 C23 . . 109.52(15) ?
    N6 C24 H24A . . 109.8 ?
    C23 C24 H24A . . 109.8 ?
    N6 C24 H24B . . 109.8 ?
    C23 C24 H24B . . 109.8 ?
    H24A C24 H24B . . 108.2 ?
loop_
    _geom_torsion_atom_site_label_1
    _geom_torsion_atom_site_label_2
    _geom_torsion_atom_site_label_3
    _geom_torsion_atom_site_label_4
    _geom_torsion_site_symmetry_1
    _geom_torsion_site_symmetry_2
    _geom_torsion_site_symmetry_3
    _geom_torsion_site_symmetry_4
    _geom_torsion
    _geom_torsion_publ_flag
    N4 Ti1 N1 C1 . . . . 45.1(2) ?
    N2 Ti1 N1 C1 . . . . 5.62(9) ?
    N5 Ti1 N1 C1 . . . . 89.37(10) ?
    Cl1 Ti1 N1 C1 . . . . -83.61(10) ?
    Cl2 Ti1 N1 C1 . . . . -177.27(9) ?
    N4 Ti1 N1 C2 . . . . -138.13(19) ?
    N2 Ti1 N1 C2 . . . . -177.7(2) ?
    N5 Ti1 N1 C2 . . . . -93.9(2) ?
    Cl1 Ti1 N1 C2 . . . . 93.1(2) ?
    Cl2 Ti1 N1 C2 . . . . -0.5(2) ?
    C1 Ti1 N1 C2 . . . . 176.7(3) ?
    N4 Ti1 N2 C1 . . . . -172.76(10) ?
    N1 Ti1 N2 C1 . . . . -5.64(9) ?
    N5 Ti1 N2 C1 . . . . -109.22(10) ?
    Cl1 Ti1 N2 C1 . . . . 92.88(9) ?
    Cl2 Ti1 N2 C1 . . . . -12.88(17) ?
    N4 Ti1 N2 C5 . . . . 37.75(18) ?
    N1 Ti1 N2 C5 . . . . -155.13(19) ?
    N5 Ti1 N2 C5 . . . . 101.29(17) ?
    Cl1 Ti1 N2 C5 . . . . -56.61(17) ?
    Cl2 Ti1 N2 C5 . . . . -162.37(13) ?
    C1 Ti1 N2 C5 . . . . -149.5(2) ?
    N1 Ti1 N4 C13 . . . . 46.9(2) ?
    N2 Ti1 N4 C13 . . . . 82.33(10) ?
    N5 Ti1 N4 C13 . . . . -2.50(9) ?
    Cl1 Ti1 N4 C13 . . . . 176.36(9) ?
    Cl2 Ti1 N4 C13 . . . . -89.59(9) ?
    C1 Ti1 N4 C13 . . . . 77.19(11) ?
    N1 Ti1 N4 C14 . . . . -162.48(16) ?
    N2 Ti1 N4 C14 . . . . -127.01(16) ?
    N5 Ti1 N4 C14 . . . . 148.17(18) ?
    Cl1 Ti1 N4 C14 . . . . -32.97(16) ?
    Cl2 Ti1 N4 C14 . . . . 61.07(16) ?
    C1 Ti1 N4 C14 . . . . -132.14(15) ?
    N4 Ti1 N5 C13 . . . . 2.57(9) ?
    N1 Ti1 N5 C13 . . . . -161.90(9) ?
    N2 Ti1 N5 C13 . . . . -98.73(10) ?
    Cl1 Ti1 N5 C13 . . . . -0.42(17) ?
    Cl2 Ti1 N5 C13 . . . . 104.69(9) ?
    C1 Ti1 N5 C13 . . . . -129.24(10) ?
    N4 Ti1 N5 C17 . . . . 160.7(2) ?
    N1 Ti1 N5 C17 . . . . -3.78(19) ?
    N2 Ti1 N5 C17 . . . . 59.40(18) ?
    Cl1 Ti1 N5 C17 . . . . 157.70(14) ?
    Cl2 Ti1 N5 C17 . . . . -97.19(18) ?
    C13 Ti1 N5 C17 . . . . 158.1(2) ?
    C5 N2 C1 N1 . . . . 164.29(15) ?
    Ti1 N2 C1 N1 . . . . 8.32(14) ?
    C5 N2 C1 N3 . . . . -17.0(3) ?
    Ti1 N2 C1 N3 . . . . -172.98(15) ?
    C2 N1 C1 N2 . . . . 173.91(15) ?
    Ti1 N1 C1 N2 . . . . -8.40(14) ?
    C2 N1 C1 N3 . . . . -4.8(3) ?
    Ti1 N1 C1 N3 . . . . 172.86(14) ?
    C8 N3 C1 N2 . . . . 120.40(19) ?
    C12 N3 C1 N1 . . . . 139.97(18) ?
    C8 N3 C1 N1 . . . . -61.1(2) ?
    C1 N1 C2 C3 . . . . 114.12(18) ?
    Ti1 N1 C2 C3 . . . . -62.0(3) ?
    C1 N1 C2 C4 . . . . -122.78(19) ?
    Ti1 N1 C2 C4 . . . . 61.1(3) ?
    C1 N2 C5 C7 . . . . 166.3(2) ?
    Ti1 N2 C5 C7 . . . . -51.1(3) ?
    C1 N2 C5 C6 . . . . -66.9(2) ?
    Ti1 N2 C5 C6 . . . . 75.8(2) ?
    C1 N3 C8 C9 . . . . 141.66(17) ?
    C12 N3 C8 C9 . . . . -57.8(2) ?
    N3 C8 C9 C10 . . . . 53.3(2) ?
    C8 C9 C10 C11 . . . . -52.9(2) ?
    C9 C10 C11 C12 . . . . 55.2(2) ?
    C1 N3 C12 C11 . . . . -140.78(17) ?
    C8 N3 C12 C11 . . . . 58.8(2) ?
    C10 C11 C12 N3 . . . . -56.7(2) ?
    C17 N5 C13 N4 . . . . -167.17(15) ?
    Ti1 N5 C13 N4 . . . . -3.61(12) ?
    C17 N5 C13 N6 . . . . 13.0(3) ?
    Ti1 N5 C13 N6 . . . . 176.54(15) ?
    C14 N4 C13 N5 . . . . -153.63(14) ?
    Ti1 N4 C13 N5 . . . . 3.84(13) ?
    C14 N4 C13 N6 . . . . 26.2(2) ?
    Ti1 N4 C13 N6 . . . . -176.30(13) ?
    C14 N4 C13 Ti1 . . . . -157.47(16) ?
    C24 N6 C13 N5 . . . . 31.7(3) ?
    C20 N6 C13 N5 . . . . -128.08(18) ?
    C24 N6 C13 N4 . . . . -148.16(16) ?
    C20 N6 C13 N4 . . . . 52.1(2) ?
    C13 N4 C14 C16 . . . . -132.18(16) ?
    Ti1 N4 C14 C16 . . . . 82.54(19) ?
    C13 N4 C14 C15 . . . . 103.75(17) ?
    Ti1 N4 C14 C15 . . . . -41.5(2) ?
    C13 N5 C17 C19 . . . . 118.58(18) ?
    Ti1 N5 C17 C19 . . . . -34.6(3) ?
    C13 N5 C17 C18 . . . . -117.83(18) ?
    Ti1 N5 C17 C18 . . . . 89.0(2) ?
    C13 N6 C20 C21 . . . . -142.13(15) ?
    C24 N6 C20 C21 . . . . 56.0(2) ?
    N6 C20 C21 C22 . . . . -53.4(2) ?
    C20 C21 C22 C23 . . . . 54.0(2) ?
    C21 C22 C23 C24 . . . . -56.3(2) ?
    C13 N6 C24 C23 . . . . 142.54(17) ?
    C20 N6 C24 C23 . . . . -56.9(2) ?
    C22 C23 C24 N6 . . . . 56.7(2) ?
data_global
_journal_date_recd_electronic     2010-11-26
_journal_date_accepted     2010-12-18
_journal_name_full     'Acta Crystallographica, Section E'
_journal_year     2011
_journal_volume     67
_journal_issue      1
_journal_page_first     m125
_journal_page_last     m125
_journal_paper_category     QM
_journal_coeditor_code     HG2762
_publ_contact_author_name     'Zhen-Qin, Zhang'
_publ_contact_author_address
;
School of Pharmacy
Nanjing Medical University
Nanjing
People's Republic of China
;
_publ_contact_author_email     'zhangzhq798290@sohu.com'
_publ_contact_author_fax     '+86-25-86863165'
_publ_contact_author_phone     '+86-25-86862759'
_publ_section_title
;\
Dichlorido(<i>N</i>,<i>N</i>'-diisopropylpiperidine-1-carboximidamidato-\
\k^2^<i>N</i>,<i>N</i>')titanium(IV)
;
loop_
    _publ_author_name
    _publ_author_footnote
    _publ_author_address
    'Wang, Mei' .
;
Jiangpu Senior Middle School, Nanjing 211800, Jiangsu Province,
People's Republic of China
;
    'Yao, Ying-Ming' .
;
Key Laboratory of Organic Synthesis of Jiangsu Province,
Department of Chemistry and Chemical Engineering, Dushu Lake Campus,
Suzhou University, Suzhou 215123,
Jiangsu Province, People's Republic of China
;
    'Zhang, Yong' .
;
Key Laboratory of Organic Synthesis of Jiangsu Province,
Department of Chemistry and Chemical Engineering, Dushu Lake Campus,
Suzhou University, Suzhou 215123,
Jiangsu Province, People's Republic of China
;
    'Zhang, Zhen-Qin' .
;
School of Pharmacy, Nanjing Medical University, Nanjing 210029,
Jiangsu Province, People's Republic of China
;
    'Shi, Li-Ying' .
;
School of Pharmacy, Nanjing Medical University, Nanjing 210029,
Jiangsu Province, People's Republic of China
;
