# Supplementary material for: Dichlorido(N,N′-diisopropyl­piperidine-1-carboximidamidato-κ2 N,N′)titanium(IV)
Source: Acta Crystallogr Sect E Struct Rep Online. 2010 Dec 24;67(Pt 1):m125. doi: 10.1107/S1600536810053262 (PMC3050264; doi:10.1107/S1600536810053262)
Supplement: Supplementary file 2 [file e-67-0m125-Isup2.hkl]

# 
# h,k,l, Fc-squared, Fo-squared, sigma(Fo-squared) and status flag 
# 
data_I
_shelx_title '  _030423a' 
_shelx_refln_list_code          4 
_shelx_F_calc_maximum       94.30 
_exptl_crystal_F_000       580.00 
_reflns_d_resolution_high  0.7700 
 
loop_ 
 _symmetry_equiv_pos_as_xyz 
 'x, y, z' 
 '-x, -y, -z' 
 
_cell_length_a     8.2810 
_cell_length_b    13.3678 
_cell_length_c    13.6178 
_cell_angle_alpha  86.266 
_cell_angle_beta   75.841 
_cell_angle_gamma  82.304 
 
_shelx_F_squared_multiplier     1.000 
 
loop_ 
 _refln_index_h 
 _refln_index_k 
 _refln_index_l 
 _refln_F_squared_calc 
 _refln_F_squared_meas 
 _refln_F_squared_sigma 
 _refln_observed_status 
   2   0   0       71.91       90.89      3.07 o 
   3   0   0      352.19      279.50      7.43 o 
   4   0   0     1830.85     1724.95     19.38 o 
   5   0   0     1212.92     1154.72     13.10 o 
   6   0   0      159.72      163.23      3.26 o 
   7   0   0       99.13      104.45      4.67 o 
   8   0   0        1.20       12.23      6.03 o 
   9   0   0       63.91       60.51      6.66 o 
  10   0   0       53.13       50.98      7.10 o 
 -10   1   0        0.15       -1.64      5.68 o 
  -9   1   0      103.87      102.92      7.79 o 
  -8   1   0      184.04      163.70      7.20 o 
  -7   1   0       54.20       44.33      5.40 o 
  -6   1   0       37.91       33.61      3.79 o 
  -5   1   0      273.73      260.86      4.06 o 
  -4   1   0       69.26       66.69      2.66 o 
  -3   1   0       34.18       53.28      1.49 o 
  -2   1   0       32.05       32.82      0.81 o 
  -1   1   0      301.35      321.00      4.83 o 
   2   1   0      827.29      780.98     12.79 o 
   3   1   0     1888.74     1840.43     12.86 o 
   4   1   0      346.52      357.34      4.47 o 
   5   1   0      608.73      660.65      6.71 o 
   6   1   0       57.65       56.82      2.92 o 
   7   1   0      796.84      811.46     12.20 o 
   8   1   0       15.19       16.09      5.03 o 
   9   1   0       31.04       33.07      5.32 o 
  10   1   0      154.49      146.25      9.30 o 
 -10   2   0        7.42        6.45      5.61 o 
  -9   2   0       34.32       42.61      6.48 o 
  -8   2   0      489.91      491.75     14.19 o 
  -7   2   0      656.88      674.53     12.08 o 
  -6   2   0      257.14      242.80     11.62 o 
  -5   2   0      267.94      238.99      7.04 o 
  -4   2   0     1590.58     1663.61     29.07 o 
  -3   2   0        4.80        4.35      1.24 o 
  -2   2   0      450.62      389.59      2.91 o 
  -1   2   0      919.63      849.48      8.95 o 
   0   2   0     1405.07     1498.71      8.37 o 
   3   2   0     1445.23     1409.00     22.22 o 
   4   2   0     1068.74     1104.70     16.80 o 
   5   2   0      613.16      637.03      7.21 o 
   6   2   0      320.57      289.25      4.50 o 
   7   2   0      437.82      438.96     10.51 o 
   8   2   0      133.33      129.42      5.03 o 
   9   2   0       48.26       43.15      6.72 o 
  10   2   0        6.33        5.70      3.44 o 
  -9   3   0      319.09      311.23     12.03 o 
  -8   3   0       28.51       41.31      6.28 o 
  -7   3   0      392.22      393.34      7.04 o 
  -6   3   0       24.78       33.39      2.81 o 
  -5   3   0      278.34      258.04      3.60 o 
  -4   3   0      108.08       91.95      1.27 o 
  -3   3   0      809.21      925.22     15.61 o 
  -2   3   0      157.72      188.02      3.47 o 
  -1   3   0      929.58     1048.86     15.49 o 
   0   3   0      336.98      308.34      7.29 o 
   1   3   0        2.58        4.97      0.88 o 
   2   3   0     2781.34     2734.39     23.76 o 
   3   3   0       56.96       55.86      1.97 o 
   4   3   0       39.16       61.57      3.71 o 
   5   3   0        0.72        7.75      2.15 o 
   6   3   0      865.98      902.06     12.75 o 
   7   3   0       72.19       69.09      3.36 o 
   8   3   0      227.23      224.76      4.92 o 
   9   3   0       11.41        6.19      3.44 o 
  10   3   0      130.30      138.28      9.66 o 
  -9   4   0       83.69      101.06      8.48 o 
  -8   4   0       48.99       51.10      6.27 o 
  -7   4   0       42.67       36.48      3.24 o 
  -6   4   0      852.34      859.93     12.79 o 
  -5   4   0        9.18       16.82      2.23 o 
  -4   4   0        1.62        2.00      1.12 o 
  -3   4   0      341.57      377.47      8.94 o 
  -2   4   0     1228.57     1129.32     12.99 o 
   0   4   0     1729.89     1701.87     24.30 o 
   1   4   0     1120.05     1253.03     18.11 o 
   2   4   0     2232.47     2119.39     15.88 o 
   3   4   0     4051.79     3947.92     40.28 o 
   4   4   0       58.27       47.62      2.17 o 
   5   4   0      146.80      159.61      3.45 o 
   6   4   0       19.69       24.99      2.13 o 
   7   4   0       25.99       25.36      2.41 o 
   8   4   0      282.60      266.62     10.65 o 
   9   4   0        1.00        7.83      4.48 o 
  10   4   0        9.21        7.10      3.91 o 
  -9   5   0      219.60      218.73     10.82 o 
  -8   5   0       34.69       36.42      6.02 o 
  -7   5   0      415.34      416.64      9.93 o 
  -6   5   0       45.33       44.06      3.13 o 
  -5   5   0      986.21     1000.24     14.00 o 
  -4   5   0      368.95      362.19      7.41 o 
  -3   5   0       10.56       12.86      1.87 o 
  -2   5   0     1576.20     1522.99     14.42 o 
  -1   5   0       26.24       20.77      1.81 o 
   1   5   0     2872.90     2961.10     21.85 o 
   2   5   0     1507.45     1480.07     13.75 o 
   3   5   0     1806.04     1839.55     15.24 o 
   4   5   0     1675.64     1541.82     31.78 o 
   5   5   0      148.03      131.59      3.49 o 
   6   5   0      271.86      275.78      5.56 o 
   7   5   0       16.45       15.17      2.19 o 
   8   5   0        4.67       13.65      3.92 o 
   9   5   0       89.88       88.62      6.82 o 
  10   5   0      202.11      216.79     11.13 o 
  -9   6   0      108.71      102.16      8.18 o 
  -8   6   0      237.07      231.79     10.59 o 
  -7   6   0      106.83      111.43      4.82 o 
  -6   6   0        0.03        9.17      3.66 o 
  -5   6   0        4.24        7.84      2.03 o 
  -4   6   0        7.67       15.73      2.50 o 
  -3   6   0       36.29       48.10      7.34 o 
  -2   6   0     1154.70     1044.78      8.56 o 
  -1   6   0     1739.89     1844.25     15.10 o 
   0   6   0     1983.91     2290.43     22.37 o 
   1   6   0     1312.57     1192.78      9.85 o 
   2   6   0     1768.57     1759.12     17.59 o 
   3   6   0      463.72      461.44      7.16 o 
   4   6   0       45.38       43.97      2.17 o 
   5   6   0       63.77       62.64      3.36 o 
   6   6   0       10.54       13.42      1.99 o 
   7   6   0      265.59      285.25      8.63 o 
   8   6   0        0.23        4.78      2.24 o 
   9   6   0       31.90       28.74      3.78 o 
  10   6   0      125.61      103.61      6.16 o 
  -8   7   0        0.42        9.39      4.94 o 
  -7   7   0        1.03        3.33      6.78 o 
  -6   7   0       56.55       47.42      3.67 o 
  -5   7   0       22.72       20.01      2.74 o 
  -4   7   0       71.16       85.98      9.49 o 
  -3   7   0      183.54      171.04      4.23 o 
  -2   7   0      592.32      566.05      9.53 o 
  -1   7   0     2200.77     2298.49     19.17 o 
   0   7   0      174.26      138.58      5.12 o 
   1   7   0     1609.84     1719.95     17.28 o 
   2   7   0     2653.58     2519.49     28.53 o 
   3   7   0     2099.68     2151.30     20.23 o 
   4   7   0      812.98      746.92     17.47 o 
   5   7   0       15.15       18.66      2.17 o 
   6   7   0       11.58       15.79      2.05 o 
   7   7   0       97.43       98.84      3.82 o 
   8   7   0       15.30       12.11      2.75 o 
   9   7   0       39.78       38.73      4.24 o 
  -8   8   0       11.99        6.00      3.48 o 
  -7   8   0        3.10        5.07      2.28 o 
  -6   8   0      380.83      374.43     18.34 o 
  -5   8   0      546.02      528.79     10.28 o 
  -4   8   0       44.00       35.33      3.90 o 
  -3   8   0      202.40      194.18      8.76 o 
  -2   8   0      497.57      503.94     16.69 o 
  -1   8   0      251.61      248.93      5.28 o 
   0   8   0       19.68       19.27      3.14 o 
   1   8   0      205.20      206.68      3.78 o 
   2   8   0      921.00      929.83     13.57 o 
   3   8   0       16.43       22.92      2.66 o 
   4   8   0      915.70      933.44     10.20 o 
   5   8   0      299.64      263.48      9.88 o 
   6   8   0      386.64      372.33     12.64 o 
   7   8   0      195.55      214.89      6.16 o 
   8   8   0        0.40        4.93      4.12 o 
   9   8   0        7.17        9.21      3.99 o 
  -8   9   0       31.18       18.00      4.70 o 
  -7   9   0        0.03        8.31      3.51 o 
  -6   9   0      236.39      209.70      6.25 o 
  -5   9   0        2.82       11.81      6.97 o 
  -4   9   0       15.46       16.93      2.50 o 
  -3   9   0      580.92      572.71     10.82 o 
  -2   9   0      944.49      948.75      9.53 o 
  -1   9   0        3.29        4.92      1.04 o 
   0   9   0      483.49      461.58      7.08 o 
   1   9   0     1612.27     1634.32     19.63 o 
   2   9   0     1967.46     1866.44     34.17 o 
   3   9   0     1411.31     1450.21     16.59 o 
   4   9   0      506.36      504.82      9.31 o 
   5   9   0      207.72      217.68      4.82 o 
   6   9   0      898.84      838.45     11.74 o 
   7   9   0        2.45        6.31      3.56 o 
   8   9   0       31.62       27.66      2.74 o 
   9   9   0       64.16       72.82      5.80 o 
  -7  10   0       32.67       29.90      3.97 o 
  -6  10   0       73.77       75.56      8.53 o 
  -5  10   0      208.27      184.84      6.40 o 
  -4  10   0       14.78       17.96      3.08 o 
  -3  10   0      466.05      460.00     22.00 o 
  -2  10   0      232.36      207.56      5.53 o 
  -1  10   0      296.31      277.42      4.34 o 
   0  10   0      111.32      118.57      4.88 o 
   1  10   0        0.03        5.18      1.54 o 
   2  10   0        5.46       12.81      3.84 o 
   3  10   0        1.17        8.86      2.98 o 
   4  10   0        5.83        5.93      3.69 o 
   5  10   0      209.21      226.52      5.24 o 
   6  10   0       50.93       57.01      5.18 o 
   7  10   0       15.51       17.14      5.17 o 
   8  10   0        8.37        8.34      3.19 o 
   9  10   0       90.62      105.63      7.04 o 
  -7  11   0       10.20        7.02      2.38 o 
  -6  11   0       26.85       25.25      4.83 o 
  -5  11   0       83.36       79.90      9.52 o 
  -4  11   0        0.05        0.68      2.95 o 
  -3  11   0      205.11      201.05      8.82 o 
  -2  11   0     1162.49     1169.44     19.56 o 
  -1  11   0      320.88      320.89      8.75 o 
   0  11   0      124.76      115.21      3.67 o 
   1  11   0      822.51      838.04     10.79 o 
   2  11   0     1971.37     1990.93     26.36 o 
   3  11   0      540.62      522.24     10.83 o 
   4  11   0       58.41       72.17      3.60 o 
   5  11   0      384.38      408.41      7.29 o 
   6  11   0      345.68      326.88      8.28 o 
   7  11   0       13.62       17.56      2.88 o 
   8  11   0        1.36        5.17      5.06 o 
  -6  12   0       48.49       45.79      9.48 o 
  -5  12   0       31.63       35.45      3.80 o 
  -4  12   0       16.45       21.89     10.07 o 
  -3  12   0      288.73      300.89      7.42 o 
  -2  12   0      419.53      392.56      8.52 o 
  -1  12   0       40.99       39.10      2.56 o 
   0  12   0      129.15      121.21      3.87 o 
   1  12   0       27.15       26.14      2.54 o 
   2  12   0      210.25      223.82      7.00 o 
   3  12   0      552.26      567.11      8.28 o 
   4  12   0      148.15      150.72      8.83 o 
   5  12   0       19.55       34.04      3.37 o 
   6  12   0        0.06        4.32      3.45 o 
   7  12   0       19.36       22.54      3.21 o 
   8  12   0       36.78       38.89      4.05 o 
  -5  13   0       72.66       60.47     13.02 o 
  -4  13   0        8.53       13.72      3.00 o 
  -3  13   0       94.55       85.77      5.10 o 
  -2  13   0       35.49       47.37      4.55 o 
  -1  13   0      235.95      206.48      6.71 o 
   0  13   0      762.44      856.49     19.06 o 
   1  13   0       79.31      101.52      5.62 o 
   2  13   0        1.74        7.90      3.23 o 
   3  13   0        2.69        7.28      3.06 o 
   4  13   0       79.23       90.21      4.45 o 
   5  13   0      328.58      326.52     10.58 o 
   6  13   0       16.16        9.15      2.69 o 
   7  13   0       17.74       12.51      3.07 o 
  -5  14   0        0.09       11.48      3.81 o 
  -4  14   0        4.73       12.44      4.18 o 
  -3  14   0        9.09       11.99      2.61 o 
  -2  14   0       56.03       61.24      5.35 o 
  -1  14   0       44.89       40.08      3.89 o 
   0  14   0       79.78       83.18      4.48 o 
   1  14   0      231.01      202.45      5.33 o 
   2  14   0      186.65      194.86      5.51 o 
   3  14   0       95.30       96.32      5.67 o 
   4  14   0       19.09       21.64      4.30 o 
   5  14   0       72.96       73.67      4.55 o 
   6  14   0      149.73      181.07      6.18 o 
   7  14   0       49.03       46.34      5.25 o 
  -4  15   0        0.52        3.84      7.91 o 
  -3  15   0       15.21       15.02      5.09 o 
  -2  15   0       13.34       14.05      4.78 o 
  -1  15   0      106.08       96.96      5.80 o 
   0  15   0      370.14      368.99      9.04 o 
   1  15   0      380.61      388.65      9.50 o 
   2  15   0       98.48       89.60      8.55 o 
   3  15   0        0.12        8.37      3.60 o 
   4  15   0      174.32      181.69      6.06 o 
   5  15   0      102.12       99.90      5.26 o 
   6  15   0       17.30       25.67      4.38 o 
  -2  16   0       19.65       30.20      4.56 o 
  -1  16   0        4.51       12.74      3.62 o 
   0  16   0       47.07       61.78     10.36 o 
   1  16   0      460.82      412.67     18.97 o 
   2  16   0      328.49      372.53     16.30 o 
   3  16   0       49.87       54.77      4.13 o 
   4  16   0       60.23       49.62      4.37 o 
   5  16   0      117.64      101.50      8.64 o 
   0  17   0        5.74        5.46      3.24 o 
   1  17   0        7.14        6.83      3.22 o 
   2  17   0        4.94        7.87      3.78 o 
   3  17   0       64.90       69.69     12.06 o 
  -2 -17   1      116.51      122.16      5.85 o 
  -1 -17   1       60.17       57.03      5.30 o 
   0 -17   1      129.83      147.75      7.50 o 
  -4 -16   1      303.02      335.65      7.93 o 
  -3 -16   1      278.28      262.43     16.99 o 
  -2 -16   1      214.07      223.63     12.26 o 
  -1 -16   1      102.90       93.35      8.18 o 
   0 -16   1       20.33       17.16      3.74 o 
   1 -16   1        0.51        7.89      4.83 o 
   2 -16   1       18.26       15.49      5.23 o 
  -6 -15   1      116.64      140.76      8.03 o 
  -5 -15   1       87.81       85.14      5.02 o 
  -4 -15   1       94.97      105.68      6.13 o 
  -3 -15   1        9.23       11.18      5.08 o 
  -2 -15   1       17.69       15.30      2.58 o 
  -1 -15   1      178.33      183.72      5.55 o 
   0 -15   1       44.60       42.17      4.75 o 
   1 -15   1        6.19       10.96      4.20 o 
   2 -15   1        0.64        5.72      4.21 o 
   3 -15   1       93.91       99.42     15.76 o 
   4 -15   1        0.26        5.14      4.42 o 
  -6 -14   1       74.65       92.96      7.96 o 
  -5 -14   1      334.03      309.15      7.40 o 
  -4 -14   1      252.89      292.58     18.82 o 
  -3 -14   1       95.87       95.97      4.50 o 
  -2 -14   1      179.32      184.42      5.36 o 
  -1 -14   1      638.16      645.56     10.73 o 
   0 -14   1      650.54      660.17     17.49 o 
   1 -14   1       39.06       40.47      4.52 o 
   2 -14   1       51.26       50.49      4.81 o 
   3 -14   1       24.87       26.21      3.90 o 
   4 -14   1        1.50        7.24      5.00 o 
   5 -14   1        6.33        3.85      3.39 o 
  -7 -13   1       15.09       20.63      3.78 o 
  -6 -13   1      242.98      268.84     10.02 o 
  -5 -13   1        5.23       14.89      3.66 o 
  -4 -13   1       65.18       68.14      7.61 o 
  -3 -13   1      219.53      225.57      9.31 o 
  -2 -13   1      470.07      456.09      7.39 o 
  -1 -13   1       11.49       19.66      2.29 o 
   0 -13   1       73.87       72.61      3.53 o 
   1 -13   1       53.14       55.51      9.32 o 
   2 -13   1      396.76      428.74     10.65 o 
   3 -13   1      501.56      475.94      9.64 o 
   4 -13   1       20.01       17.45      4.16 o 
   5 -13   1       10.71       11.94      3.30 o 
  -8 -12   1       49.00       49.12      5.39 o 
  -7 -12   1        5.84        5.82      2.55 o 
  -6 -12   1       48.73       50.60      3.71 o 
  -5 -12   1      560.81      535.03     20.38 o 
  -4 -12   1      584.22      638.82     13.15 o 
  -3 -12   1       26.24       19.50      2.46 o 
  -2 -12   1      427.55      448.19      7.12 o 
  -1 -12   1      304.18      306.29      5.84 o 
   0 -12   1      347.09      374.42     15.30 o 
   1 -12   1      181.09      169.60      4.47 o 
   2 -12   1      268.07      267.90      7.34 o 
   3 -12   1       97.20      101.99      7.11 o 
   4 -12   1        4.07        8.69      4.94 o 
   5 -12   1       80.07       86.33      5.51 o 
   6 -12   1       17.03       11.87      4.69 o 
  -8 -11   1        0.32        5.67      5.46 o 
  -7 -11   1       67.16       68.62      4.22 o 
  -6 -11   1       77.43       65.20      3.90 o 
  -5 -11   1       73.73       95.22      4.12 o 
  -4 -11   1      182.85      198.32      5.44 o 
  -3 -11   1        0.15        4.17      2.32 o 
  -2 -11   1        2.81        9.62      1.72 o 
  -1 -11   1        6.53       12.75      3.26 o 
   0 -11   1      763.77      755.23     11.98 o 
   1 -11   1       25.17       27.71      2.32 o 
   2 -11   1      277.52      279.35      6.96 o 
   3 -11   1      616.55      598.18     24.40 o 
   4 -11   1       38.79       51.83      4.73 o 
   5 -11   1      172.28      177.28      8.26 o 
   6 -11   1      120.89      129.31      6.34 o 
   7 -11   1      184.78      190.49      7.48 o 
  -8 -10   1       24.81       20.14      4.10 o 
  -7 -10   1      219.02      224.30      5.94 o 
  -6 -10   1      320.02      320.79      6.87 o 
  -5 -10   1       80.14       84.42      3.95 o 
  -4 -10   1        3.20       10.47      3.44 o 
  -3 -10   1      409.18      384.64      6.40 o 
  -2 -10   1     1059.60     1002.48     26.68 o 
  -1 -10   1      609.20      588.67     11.34 o 
   0 -10   1       59.14       56.51      2.81 o 
   1 -10   1      106.29      109.40      3.16 o 
   2 -10   1      169.11      130.40      4.78 o 
   3 -10   1        1.74        7.37      4.17 o 
   4 -10   1      307.02      276.98      7.27 o 
   5 -10   1        0.08        9.42      3.90 o 
   6 -10   1        0.74        7.25      3.39 o 
   7 -10   1        7.86        7.43      4.64 o 
  -9  -9   1       45.97       49.55      5.94 o 
  -8  -9   1       21.41       35.96      5.35 o 
  -7  -9   1       22.36       22.96      2.78 o 
  -6  -9   1      329.55      331.74      7.56 o 
  -5  -9   1      372.59      374.14      7.78 o 
  -4  -9   1        0.62        8.70      3.45 o 
  -3  -9   1       24.76       27.78      2.40 o 
  -2  -9   1      638.58      614.91     28.85 o 
  -1  -9   1      496.58      491.44      6.39 o 
   0  -9   1      182.44      156.70      3.62 o 
   1  -9   1      199.51      220.27      5.40 o 
   2  -9   1      246.58      241.89      3.80 o 
   3  -9   1      227.07      208.43     10.32 o 
   4  -9   1        6.81       10.62      2.39 o 
   5  -9   1      121.51      134.93      5.12 o 
   6  -9   1      634.53      637.13     52.42 o 
   7  -9   1      235.83      212.07     11.23 o 
   8  -9   1       46.95       35.96      6.17 o 
  -9  -8   1       87.37      107.72     12.12 o 
  -8  -8   1        0.56       -0.33      4.43 o 
  -7  -8   1       75.00       78.20      5.89 o 
  -6  -8   1     1997.44     1995.45     16.83 o 
  -5  -8   1     1332.69     1273.22     36.72 o 
  -4  -8   1      159.54      163.05      4.04 o 
  -3  -8   1     1233.64     1272.02     31.95 o 
  -2  -8   1     2822.85     2800.79     34.64 o 
  -1  -8   1       61.53       47.83      5.32 o 
   0  -8   1      127.04      118.61      3.18 o 
   1  -8   1      357.25      308.26      5.27 o 
   2  -8   1     1505.82     1546.11     13.42 o 
   3  -8   1      238.40      245.94      5.81 o 
   4  -8   1        1.64        3.65      1.88 o 
   5  -8   1        0.11        3.66      1.75 o 
   6  -8   1       49.72       57.91      4.26 o 
   7  -8   1       73.21       73.43      4.61 o 
   8  -8   1       25.72       30.00      5.25 o 
  -9  -7   1        0.10       12.02      4.77 o 
  -8  -7   1       58.31       52.98      6.05 o 
  -7  -7   1      151.71      159.82      9.00 o 
  -6  -7   1      507.31      515.19      9.30 o 
  -5  -7   1       20.95       32.39      2.69 o 
  -4  -7   1        4.03       11.54      2.71 o 
  -3  -7   1      323.94      303.31      8.39 o 
  -2  -7   1     2092.85     2085.07     15.68 o 
  -1  -7   1     1473.33     1497.86     13.23 o 
   0  -7   1     1753.37     1798.17     14.71 o 
   1  -7   1        0.05        2.34      1.66 o 
   2  -7   1     2274.63     2353.38     25.92 o 
   3  -7   1      668.38      666.45      9.27 o 
   4  -7   1       37.18       34.67      2.87 o 
   5  -7   1      496.07      486.34      8.65 o 
   6  -7   1       89.78       95.89      5.54 o 
   7  -7   1       10.07        7.86      2.34 o 
   8  -7   1       10.60        8.40      6.05 o 
   9  -7   1      305.09      293.70     12.18 o 
  -9  -6   1       54.98       59.21      5.14 o 
  -8  -6   1        0.40        7.23      3.35 o 
  -7  -6   1      162.08      166.34      4.64 o 
  -6  -6   1       29.27       24.25      2.43 o 
  -5  -6   1      276.97      241.24      9.82 o 
  -4  -6   1      298.89      264.64      4.58 o 
  -3  -6   1     1430.97     1361.87     13.78 o 
  -2  -6   1      860.22      859.72      9.21 o 
  -1  -6   1      616.85      723.38      9.20 o 
   0  -6   1       53.56       40.58      1.72 o 
   1  -6   1      646.32      589.34     10.69 o 
   2  -6   1      264.30      260.49      5.14 o 
   3  -6   1        0.14        7.33      2.24 o 
   4  -6   1      141.20      145.86      9.81 o 
   5  -6   1     1257.52     1264.23     27.64 o 
   6  -6   1      134.95      136.46      5.05 o 
   7  -6   1       56.15       58.47     14.11 o 
   8  -6   1       37.04       33.30      3.57 o 
   9  -6   1      228.19      211.73     11.22 o 
 -10  -5   1        2.76        2.64      7.20 o 
  -9  -5   1        3.04        3.20      2.46 o 
  -8  -5   1        0.45        5.84      3.71 o 
  -7  -5   1      445.99      475.25     18.62 o 
  -6  -5   1       61.17       65.74      3.10 o 
  -5  -5   1       80.08      104.15      5.75 o 
  -4  -5   1     1613.14     1582.94     16.77 o 
  -3  -5   1     2706.30     2627.17     45.69 o 
  -2  -5   1     1088.53      926.32      8.40 o 
  -1  -5   1      185.12      241.19      3.31 o 
   0  -5   1       10.36        4.61      1.19 o 
   1  -5   1      355.09      332.37      7.64 o 
   2  -5   1     4189.40     4465.79     44.17 o 
   3  -5   1        4.54        4.40      2.93 o 
   4  -5   1      501.30      509.43     17.12 o 
   5  -5   1      547.67      544.25     16.51 o 
   6  -5   1       65.95       73.26     11.68 o 
   7  -5   1       35.94       42.70      9.95 o 
   8  -5   1      148.15      149.43      7.01 o 
   9  -5   1      108.14      112.12      8.69 o 
 -10  -4   1      152.39      127.30     10.00 o 
  -9  -4   1       41.26       35.91      4.63 o 
  -8  -4   1       55.68       55.65      4.19 o 
  -7  -4   1       21.97       24.74      2.32 o 
  -6  -4   1      230.22      210.26      4.40 o 
  -5  -4   1        9.77        9.82      2.35 o 
  -4  -4   1      575.19      515.42      5.57 o 
  -3  -4   1     1713.58     1692.48     13.15 o 
  -2  -4   1      375.88      349.28      4.50 o 
  -1  -4   1        0.10        5.40      1.45 o 
   0  -4   1        7.68        6.30      1.29 o 
   1  -4   1      891.18      899.12      8.73 o 
   2  -4   1       33.66       47.49      2.51 o 
   3  -4   1       96.80      108.48      3.51 o 
   4  -4   1        0.33        5.26      2.11 o 
   5  -4   1      305.27      304.04      5.73 o 
   6  -4   1      462.70      481.11     21.13 o 
   7  -4   1      131.60      125.57      4.58 o 
   8  -4   1      230.57      243.50      6.42 o 
   9  -4   1      475.52      499.78     17.08 o 
 -10  -3   1        1.86        7.16      6.10 o 
  -9  -3   1       26.02       19.12      5.59 o 
  -8  -3   1      751.54      726.87     15.27 o 
  -7  -3   1      451.55      453.80      7.92 o 
  -6  -3   1       38.44       35.28      2.42 o 
  -5  -3   1        8.71       12.03      1.83 o 
  -4  -3   1     4413.16     4360.98     42.27 o 
  -1  -3   1       21.38       32.98      1.27 o 
   0  -3   1      722.35      777.94      5.74 o 
   1  -3   1      501.67      532.91      4.48 o 
   2  -3   1     1596.88     1480.21     22.87 o 
   3  -3   1      416.13      398.31      5.73 o 
   4  -3   1        7.65       17.30      3.57 o 
   5  -3   1      197.87      207.31      3.64 o 
   6  -3   1        2.60       12.49      3.96 o 
   7  -3   1        0.45        7.45      3.46 o 
   8  -3   1      296.35      272.81     16.55 o 
   9  -3   1       36.53       40.77      5.70 o 
  10  -3   1        0.62        8.17      6.72 o 
 -10  -2   1       21.43       18.44      5.13 o 
  -9  -2   1       49.68       37.98      6.10 o 
  -8  -2   1        2.03        6.07      4.07 o 
  -7  -2   1        0.28        5.15      1.88 o 
  -6  -2   1      123.72      134.75      5.50 o 
  -5  -2   1      104.78      106.03      2.84 o 
  -4  -2   1     1925.28     1957.35     19.08 o 
  -3  -2   1      491.66      465.93      4.51 o 
  -2  -2   1     2139.53     2129.75     17.63 o 
   0  -2   1      286.66      241.65      2.17 o 
   1  -2   1       43.57       60.19      1.20 o 
   2  -2   1     5652.43     5775.07     56.84 o 
   3  -2   1      469.66      581.75      5.96 o 
   4  -2   1      919.02      881.40     14.43 o 
   5  -2   1      760.06      853.02     18.72 o 
   6  -2   1       81.08       68.05      3.94 o 
   7  -2   1      715.68      731.81     22.44 o 
   8  -2   1     1263.05     1305.12     14.05 o 
   9  -2   1      216.73      227.72     10.45 o 
  10  -2   1       62.09       75.00      7.88 o 
 -10  -1   1      133.42      141.25      9.42 o 
  -9  -1   1        0.32        2.26      5.52 o 
  -8  -1   1       73.89       79.93      7.30 o 
  -7  -1   1        0.33        6.59      2.29 o 
  -6  -1   1      367.77      392.30      6.21 o 
  -5  -1   1      135.99      146.20      4.06 o 
  -4  -1   1     2934.85     2792.79     19.65 o 
  -3  -1   1       49.38       31.29      1.39 o 
  -2  -1   1      589.22      532.94      5.32 o 
   2  -1   1     2332.27     2378.26     25.08 o 
   3  -1   1     1127.13     1311.32     16.80 o 
   4  -1   1      703.96      774.48      7.73 o 
   5  -1   1     1268.39     1269.51     10.57 o 
   6  -1   1       33.75       43.20      3.01 o 
   7  -1   1      899.45      913.82     12.21 o 
   8  -1   1       49.71       48.94      3.60 o 
   9  -1   1        2.97        3.14      2.79 o 
  10  -1   1       18.94       12.05      3.99 o 
 -10   0   1        0.86       -0.96      7.50 o 
  -9   0   1       40.75       37.54      5.63 o 
  -8   0   1      176.17      144.56      7.17 o 
  -7   0   1      204.70      188.82     14.63 o 
  -6   0   1       48.16       54.15      2.21 o 
  -5   0   1     1248.62     1308.05     15.20 o 
  -4   0   1       33.74       33.51      1.72 o 
  -3   0   1       71.18       43.00      2.69 o 
  -2   0   1     5011.19     5152.77     77.30 o 
   2   0   1      883.40      787.82      6.97 o 
   3   0   1      336.05      379.80      3.69 o 
   4   0   1       35.89       47.54      1.79 o 
   5   0   1      170.04      167.61      7.26 o 
   6   0   1      116.17      114.09      3.01 o 
   7   0   1       60.73       60.20      4.74 o 
   8   0   1      553.65      532.22     10.61 o 
   9   0   1      405.99      399.02     12.03 o 
  10   0   1        6.75       13.20      4.73 o 
 -10   1   1       22.62       12.16      5.23 o 
  -9   1   1        0.48        7.10      6.32 o 
  -8   1   1       52.87       50.09      5.28 o 
  -7   1   1      894.29      953.17     11.75 o 
  -6   1   1      123.96      133.13      2.96 o 
  -5   1   1     1735.56     1769.21     24.13 o 
  -4   1   1     1896.46     1754.55     21.09 o 
  -3   1   1     2063.11     1992.17     31.73 o 
  -2   1   1     1121.45     1179.08      9.93 o 
  -1   1   1     1090.02     1104.64      7.88 o 
   2   1   1     2855.10     2921.45     50.33 o 
   3   1   1       74.60       50.10      1.60 o 
   4   1   1       76.26       79.28      2.05 o 
   5   1   1      112.34      158.24      3.93 o 
   6   1   1      229.92      262.44      6.00 o 
   7   1   1       12.45       13.84      2.84 o 
   8   1   1        5.40        5.24      2.27 o 
   9   1   1      245.98      268.39     12.47 o 
  10   1   1        0.87       -4.90      4.90 o 
  -9   2   1        0.93       -3.34      5.99 o 
  -8   2   1      160.12      170.80      8.99 o 
  -7   2   1      241.21      269.82     14.15 o 
  -6   2   1      391.10      353.61      4.97 o 
  -5   2   1       79.20       79.07      3.99 o 
  -4   2   1      654.29      585.17     12.96 o 
  -3   2   1      241.18      199.70      2.67 o 
  -2   2   1      374.69      318.25      3.79 o 
  -1   2   1     1801.90     1726.26     23.39 o 
   0   2   1      151.60      173.39      2.13 o 
   1   2   1     1313.66     1363.17      7.69 o 
   2   2   1      434.05      483.09      5.76 o 
   3   2   1       52.18       57.93      1.77 o 
   4   2   1      150.45      154.87      3.16 o 
   5   2   1       50.61       57.16      2.94 o 
   6   2   1       38.24       38.91      5.50 o 
   7   2   1      882.97      900.31      9.44 o 
   8   2   1       89.76       94.71      3.47 o 
   9   2   1       27.34       31.85      5.71 o 
  10   2   1       61.45       44.79      5.57 o 
  -9   3   1       30.50       46.64      6.85 o 
  -8   3   1      269.87      247.25      9.41 o 
  -7   3   1       44.96       46.24      3.04 o 
  -6   3   1      103.57      114.35      9.31 o 
  -5   3   1      517.43      485.77      8.20 o 
  -4   3   1      615.23      593.52      8.45 o 
  -3   3   1       62.96       48.72      1.67 o 
  -2   3   1      274.62      256.86      3.55 o 
   2   3   1     1170.47     1162.08      9.90 o 
   3   3   1     2851.58     2725.58     21.78 o 
   4   3   1     3818.75     4106.47     43.22 o 
   5   3   1      358.61      339.99      5.07 o 
   6   3   1      112.06      105.61      3.11 o 
   7   3   1      124.50      116.37      3.55 o 
   8   3   1     1033.31     1026.41     38.56 o 
   9   3   1      261.75      253.39     10.94 o 
  10   3   1      104.46      107.09      8.47 o 
  -9   4   1      142.03      126.37      8.71 o 
  -8   4   1      127.11      132.48      7.81 o 
  -7   4   1       91.53       96.06      4.13 o 
  -6   4   1      191.21      186.61      4.82 o 
  -5   4   1      338.68      305.95     10.39 o 
  -4   4   1     1997.04     1891.18     28.52 o 
  -3   4   1      430.82      411.10      6.61 o 
  -2   4   1      697.28      661.17      5.40 o 
   1   4   1     3216.75     3116.75     25.46 o 
   2   4   1      820.12      749.92      6.73 o 
   3   4   1     1066.85     1065.22     15.85 o 
   4   4   1      122.03       82.11     10.75 o 
   5   4   1      217.65      226.13      3.89 o 
   6   4   1       82.10       87.15      3.09 o 
   7   4   1     1048.92     1076.59     20.34 o 
   8   4   1        0.22        4.66      1.73 o 
   9   4   1      108.54       88.80      4.69 o 
  10   4   1      159.56      147.74      9.37 o 
  -9   5   1        9.42        7.54      3.50 o 
  -8   5   1      140.20      152.06      9.06 o 
  -7   5   1       69.97       72.86      5.98 o 
  -6   5   1       88.14       94.13      8.85 o 
  -5   5   1      390.64      363.79      7.02 o 
  -4   5   1      224.18      237.44     16.55 o 
  -3   5   1       94.61       99.57      1.34 o 
  -2   5   1      309.88      318.33      4.35 o 
  -1   5   1     1017.06      904.58      8.77 o 
   0   5   1      546.37      596.30     12.58 o 
   1   5   1     2258.33     2503.71     58.84 o 
   2   5   1       27.30       40.02      1.64 o 
   3   5   1      724.64      616.54      8.37 o 
   4   5   1        0.45        3.68      1.51 o 
   5   5   1        0.31        3.25      3.46 o 
   6   5   1        3.33        6.85      3.38 o 
   7   5   1      350.49      345.42      8.27 o 
   8   5   1       20.82       34.08      5.05 o 
   9   5   1      294.11      275.54      7.79 o 
  10   5   1        0.17       12.30      7.46 o 
  -9   6   1        0.70        0.55      5.62 o 
  -8   6   1       32.95       25.33      4.80 o 
  -7   6   1        0.09        4.39      3.28 o 
  -6   6   1        3.84        3.60      2.94 o 
  -5   6   1     1271.55     1253.65     17.36 o 
  -4   6   1      171.44      163.29      4.21 o 
  -3   6   1      594.25      590.92     10.48 o 
  -2   6   1     5206.38     5465.96     64.04 o 
  -1   6   1     1483.26     1367.62     16.27 o 
   0   6   1     3370.16     3328.69     26.81 o 
   1   6   1     4421.21     4453.76     35.30 o 
   2   6   1     1311.83     1334.18     25.57 o 
   3   6   1      335.35      308.80      4.42 o 
   4   6   1      577.05      528.09      7.66 o 
   5   6   1      463.46      489.39      6.90 o 
   6   6   1      906.28      872.12     12.58 o 
   7   6   1        2.17        3.14      2.90 o 
   8   6   1        2.24        5.44      2.23 o 
   9   6   1        0.90        6.51      4.74 o 
  10   6   1      209.44      217.85      9.71 o 
  -8   7   1        3.85        4.71      6.94 o 
  -7   7   1        8.51        6.41      1.87 o 
  -6   7   1      150.06      148.90      6.04 o 
  -5   7   1      110.41      117.63      4.33 o 
  -4   7   1      154.33      166.63      4.54 o 
  -3   7   1      299.65      298.33      6.65 o 
  -2   7   1     1069.11     1050.26     13.56 o 
  -1   7   1      181.94      192.11      9.27 o 
   0   7   1       89.19       69.91      9.76 o 
   1   7   1      476.12      497.01      5.58 o 
   2   7   1     2974.25     3095.45     22.99 o 
   3   7   1        1.84        9.14      2.21 o 
   4   7   1       67.86       78.31      2.58 o 
   5   7   1       36.61       38.67      3.68 o 
   6   7   1        1.83        7.97      3.45 o 
   7   7   1      310.68      294.53      9.55 o 
   8   7   1      110.94       99.85      5.92 o 
   9   7   1        4.79        8.65      5.38 o 
  10   7   1      248.11      248.30      8.13 o 
  -8   8   1       90.19      107.62      8.98 o 
  -7   8   1      111.42      106.44      7.97 o 
  -6   8   1       99.64       97.30      4.74 o 
  -5   8   1      171.86      183.41      5.70 o 
  -4   8   1      231.20      221.38      5.36 o 
  -3   8   1        6.94        8.14      1.75 o 
  -2   8   1      948.48      936.67     13.71 o 
  -1   8   1     1984.45     1967.84     20.98 o 
   0   8   1     4157.94     4165.42     31.96 o 
   1   8   1       63.36       65.48      2.47 o 
   2   8   1     1126.44     1042.87      9.92 o 
   3   8   1      202.14      178.88      7.79 o 
   4   8   1      251.87      259.82      4.59 o 
   5   8   1       72.98       82.88      3.35 o 
   6   8   1       35.09       31.86      2.55 o 
   7   8   1      116.77      111.48      4.07 o 
   8   8   1       23.83       15.42      2.38 o 
   9   8   1       22.14       21.39     13.07 o 
  -8   9   1       23.56       19.22      5.33 o 
  -7   9   1        0.98        9.77      6.27 o 
  -6   9   1      101.69      101.77      8.48 o 
  -5   9   1      673.11      672.29     16.75 o 
  -4   9   1      297.96      290.55      6.52 o 
  -3   9   1      142.90      138.70     11.75 o 
  -2   9   1      770.43      782.57     11.91 o 
  -1   9   1       27.01       33.73      2.75 o 
   0   9   1     3417.66     3638.41     35.34 o 
   1   9   1       29.63       26.98      2.45 o 
   2   9   1        7.87       10.32      1.82 o 
   3   9   1        0.01        3.51      2.09 o 
   4   9   1      321.17      325.68      5.46 o 
   5   9   1      190.79      187.93     10.20 o 
   6   9   1      836.32      835.63     21.81 o 
   7   9   1      368.02      384.50      6.96 o 
   8   9   1        0.23        6.05      3.54 o 
   9   9   1      120.09      118.89     16.09 o 
  -7  10   1       32.66       35.16      5.83 o 
  -6  10   1        7.64        7.45      2.22 o 
  -5  10   1        2.55       11.36      4.00 o 
  -4  10   1      113.27      109.67      5.47 o 
  -3  10   1      476.73      490.18      9.44 o 
  -2  10   1       62.14       59.09      3.92 o 
  -1  10   1      220.55      208.56      4.16 o 
   0  10   1       36.23       34.49      2.42 o 
   1  10   1     1248.78     1255.41     22.78 o 
   2  10   1      538.94      533.80     12.28 o 
   3  10   1      755.98      759.07      9.85 o 
   4  10   1        0.17        8.60      3.39 o 
   5  10   1      234.17      221.03     13.67 o 
   6  10   1        0.57        6.79      2.63 o 
   7  10   1      154.29      159.45      7.47 o 
   8  10   1      145.66      144.15      5.07 o 
   9  10   1        0.07        1.86      5.15 o 
  -7  11   1        0.14        0.94      6.29 o 
  -6  11   1        6.48        8.26      2.73 o 
  -5  11   1       69.55       77.59      4.60 o 
  -4  11   1       38.75       50.46      9.65 o 
  -3  11   1      396.41      377.70      9.72 o 
  -2  11   1      803.55      850.46     11.30 o 
  -1  11   1      706.19      669.14     13.13 o 
   0  11   1      122.71      118.10      5.01 o 
   1  11   1       76.49       75.63      4.56 o 
   2  11   1      895.61      978.35     23.53 o 
   3  11   1      584.32      592.03      7.75 o 
   4  11   1       29.39       31.37      2.66 o 
   5  11   1       14.81       26.27      4.59 o 
   6  11   1      309.44      314.41      6.30 o 
   7  11   1       15.30       14.72      2.76 o 
   8  11   1        0.62        4.80      2.52 o 
  -6  12   1        4.84       10.62      8.26 o 
  -5  12   1      106.97      106.71      5.43 o 
  -4  12   1       42.29       39.20      4.14 o 
  -3  12   1      247.22      267.78      7.04 o 
  -2  12   1      708.52      686.75     10.99 o 
  -1  12   1      405.04      449.74     10.70 o 
   0  12   1      340.89      310.60      6.06 o 
   1  12   1      247.52      241.63      6.51 o 
   2  12   1      209.45      219.16      8.08 o 
   3  12   1        0.27       13.68      3.67 o 
   4  12   1        0.28        4.96      2.94 o 
   5  12   1      124.55      146.63      5.09 o 
   6  12   1      120.68      107.69      7.70 o 
   7  12   1       14.92       15.93      5.61 o 
   8  12   1       12.25        9.07      2.51 o 
  -5  13   1       15.45       14.96      4.44 o 
  -4  13   1        9.23        9.58      2.39 o 
  -3  13   1       40.97       36.37      4.09 o 
  -2  13   1      586.70      574.11     14.44 o 
  -1  13   1      792.68      782.26     12.96 o 
   0  13   1      129.50      147.84      8.44 o 
   1  13   1        7.07        8.88      4.40 o 
   2  13   1      675.82      699.90     12.61 o 
   3  13   1      775.01      766.40     11.90 o 
   4  13   1      238.64      236.97     11.97 o 
   5  13   1       11.13       13.64      4.62 o 
   6  13   1        3.87        7.95      2.93 o 
   7  13   1        2.43        6.72      2.94 o 
  -4  14   1       64.51       59.24      5.12 o 
  -3  14   1      116.31      110.41     10.21 o 
  -2  14   1        2.87        6.51      3.35 o 
  -1  14   1        1.20        5.94      3.33 o 
   0  14   1      223.32      189.18      9.70 o 
   1  14   1      372.08      418.13     12.66 o 
   2  14   1       50.10       48.34      3.86 o 
   3  14   1       22.70       23.36      3.07 o 
   4  14   1        3.29        9.85      3.89 o 
   5  14   1      192.89      195.37      6.10 o 
   6  14   1      153.87      135.36      6.39 o 
   7  14   1       11.38       31.15     14.73 o 
  -3  15   1      145.17      146.94      6.80 o 
  -2  15   1      309.85      313.88      9.15 o 
  -1  15   1      144.24      151.18     11.19 o 
   0  15   1       53.98       49.09      4.60 o 
   1  15   1      431.30      449.27      8.39 o 
   2  15   1      436.91      466.90     22.00 o 
   3  15   1      155.39      153.38      5.26 o 
   4  15   1       78.93       86.58      8.09 o 
   5  15   1       91.19       76.15      9.48 o 
   6  15   1       67.73       65.00      5.76 o 
  -2  16   1        4.28       11.17      3.35 o 
  -1  16   1        0.11        3.59      2.79 o 
   0  16   1        6.20        3.77      4.49 o 
   1  16   1        2.06        6.16      3.21 o 
   2  16   1        4.73        8.82      5.85 o 
   3  16   1        0.78        2.65      4.94 o 
   4  16   1       12.11       16.08      4.60 o 
   5  16   1       27.25       28.63      3.67 o 
   0  17   1      151.56      162.94     11.63 o 
   1  17   1      220.71      200.50     10.40 o 
   2  17   1      195.51      199.62     10.85 o 
   3  17   1       10.29        7.36      2.69 o 
  -1 -17   2        7.07        8.42      3.32 o 
   0 -17   2        3.26       -3.05      9.30 o 
  -4 -16   2        7.79        9.24      3.34 o 
  -3 -16   2        0.80        1.89      4.36 o 
  -2 -16   2       15.34       13.69      2.75 o 
  -1 -16   2      321.46      336.17      9.69 o 
   0 -16   2       31.56       36.49     10.81 o 
   1 -16   2        0.12       17.56      4.84 o 
   2 -16   2       29.55       41.10      5.77 o 
  -5 -15   2      203.90      210.57      6.68 o 
  -4 -15   2      459.46      489.83      9.17 o 
  -3 -15   2       63.82       53.15      4.45 o 
  -2 -15   2       42.57       52.01      4.86 o 
  -1 -15   2      213.33      219.28      7.20 o 
   0 -15   2       40.88       37.01      4.62 o 
   1 -15   2        8.08       12.21      4.74 o 
   2 -15   2       25.14       20.86      4.13 o 
   3 -15   2       40.38       32.92      4.17 o 
   4 -15   2       10.04        6.82      4.43 o 
  -6 -14   2       58.77       61.61      4.56 o 
  -5 -14   2       90.43       92.11      4.89 o 
  -4 -14   2       60.37       56.17      5.81 o 
  -3 -14   2       97.22       99.25      5.77 o 
  -2 -14   2      122.01      123.04     10.69 o 
  -1 -14   2      160.23      158.32      5.10 o 
   0 -14   2       65.03       60.27      8.65 o 
   1 -14   2        0.22        5.29      5.08 o 
   2 -14   2      108.06      115.01      6.68 o 
   3 -14   2       99.12       88.45      6.38 o 
   4 -14   2        8.36        9.99      5.05 o 
   5 -14   2        3.60        6.10      4.46 o 
  -7 -13   2        2.27        9.77      5.39 o 
  -6 -13   2       90.80      114.61      5.42 o 
  -5 -13   2      475.77      484.28      9.19 o 
  -4 -13   2      660.14      642.32     12.35 o 
  -3 -13   2      218.88      213.63     13.81 o 
  -2 -13   2       26.29       19.50      2.79 o 
  -1 -13   2       17.34       21.57      2.63 o 
   0 -13   2      167.36      170.81      6.62 o 
   1 -13   2      149.30      156.43     14.71 o 
   2 -13   2       23.62       20.76      3.33 o 
   3 -13   2        5.83       12.19      3.06 o 
   4 -13   2       24.72       26.79      9.46 o 
   5 -13   2        5.80       17.96      4.82 o 
  -7 -12   2        7.82        5.75      3.17 o 
  -6 -12   2       41.45       54.85      7.21 o 
  -5 -12   2      164.63      160.47      5.44 o 
  -4 -12   2      112.77      111.57      4.67 o 
  -3 -12   2        8.66       10.08      3.19 o 
  -2 -12   2       15.57       17.64      2.57 o 
  -1 -12   2       57.47       55.77      3.62 o 
   0 -12   2      307.88      314.20     13.44 o 
   1 -12   2        1.86       13.22      3.30 o 
   2 -12   2      312.04      308.68     11.27 o 
   3 -12   2      492.92      503.26     13.44 o 
   4 -12   2      294.44      276.92      7.61 o 
   5 -12   2       38.77       38.02      4.43 o 
   6 -12   2       96.45       86.18      7.92 o 
  -8 -11   2       74.14       77.50      5.94 o 
  -7 -11   2      144.52      150.86      7.00 o 
  -6 -11   2      263.12      299.42      9.60 o 
  -5 -11   2      468.83      484.40     22.82 o 
  -4 -11   2      255.69      273.59      9.56 o 
  -3 -11   2      172.05      177.45      8.74 o 
  -2 -11   2      427.52      389.83      6.76 o 
  -1 -11   2      727.42      692.58     17.64 o 
   0 -11   2        8.86       16.40      4.32 o 
   1 -11   2      305.44      308.35      5.79 o 
   2 -11   2      113.63      102.69      5.00 o 
   3 -11   2       29.73       18.25      2.99 o 
   4 -11   2       31.14       24.05      3.11 o 
   5 -11   2       12.40       22.90      5.75 o 
   6 -11   2        0.03       10.54      5.97 o 
   7 -11   2       12.27       10.63      2.73 o 
  -8 -10   2      113.07      108.48      6.67 o 
  -7 -10   2       30.70       22.41      3.53 o 
  -6 -10   2        1.07        4.14      3.88 o 
  -5 -10   2      535.31      549.77     10.06 o 
  -4 -10   2      863.12      871.02     17.28 o 
  -3 -10   2      382.15      373.15     13.90 o 
  -2 -10   2       16.31        8.68      2.24 o 
  -1 -10   2      477.42      463.66      6.62 o 
   0 -10   2      161.01      147.55      3.89 o 
   1 -10   2      447.46      448.23      6.43 o 
   2 -10   2     1483.06     1477.73     14.97 o 
   3 -10   2      281.20      274.89     11.08 o 
   4 -10   2        1.36        7.14      4.34 o 
   5 -10   2      261.33      289.03      7.60 o 
   6 -10   2      565.03      567.95     39.36 o 
   7 -10   2      554.45      557.91     18.31 o 
  -9  -9   2       17.21       20.29      4.40 o 
  -8  -9   2       49.24       40.85      4.54 o 
  -7  -9   2       20.43       20.61      4.09 o 
  -6  -9   2      869.35      863.95     17.04 o 
  -5  -9   2      648.67      617.64     19.27 o 
  -4  -9   2      171.46      188.06     10.30 o 
  -3  -9   2      170.42      176.37      4.28 o 
  -2  -9   2     1057.10     1095.61     36.94 o 
  -1  -9   2      199.00      172.96      3.84 o 
   0  -9   2        0.17       12.65      3.51 o 
   1  -9   2       24.79       32.12      5.23 o 
   2  -9   2      167.88      173.74      4.64 o 
   3  -9   2      555.60      546.55      9.75 o 
   4  -9   2        4.75        6.25      4.25 o 
   5  -9   2       20.43       21.22      3.10 o 
   6  -9   2      577.83      574.16     32.10 o 
   7  -9   2      318.61      311.33     18.12 o 
   8  -9   2       12.00       16.99      7.44 o 
  -9  -8   2       14.50       13.30      3.84 o 
  -8  -8   2       20.35       29.25     10.03 o 
  -7  -8   2      102.00      118.16      6.04 o 
  -6  -8   2     1257.27     1271.23     12.43 o 
  -5  -8   2      302.21      303.83      9.21 o 
  -4  -8   2       84.61       79.76      3.99 o 
  -3  -8   2        0.32        3.33      1.89 o 
  -2  -8   2     1015.60      963.94     10.36 o 
  -1  -8   2     1632.75     1667.35     12.87 o 
   0  -8   2     1313.65     1299.61     11.52 o 
   1  -8   2        0.24        4.76      2.57 o 
   2  -8   2       48.51       49.11      2.70 o 
   3  -8   2       96.40       78.17      1.94 o 
   4  -8   2        4.10        6.61      1.74 o 
   5  -8   2      678.13      681.84     19.08 o 
   6  -8   2      496.41      494.77     20.88 o 
   7  -8   2      195.53      190.26      6.54 o 
   8  -8   2        5.70       12.05      5.08 o 
  -9  -7   2       11.16        9.21      4.07 o 
  -8  -7   2       68.88       73.78      6.24 o 
  -7  -7   2      191.21      201.31      6.76 o 
  -6  -7   2       52.60       56.46      2.90 o 
  -5  -7   2      191.98      183.19      7.17 o 
  -4  -7   2        0.55        5.47      2.76 o 
  -3  -7   2      285.21      267.84      4.41 o 
  -2  -7   2      263.48      249.68      4.29 o 
  -1  -7   2      104.74      108.35      2.57 o 
   0  -7   2      164.01      157.09      2.97 o 
   1  -7   2      592.86      581.29      6.43 o 
   2  -7   2       57.37       53.96      2.11 o 
   3  -7   2      709.51      732.27     19.38 o 
   4  -7   2       89.92      111.70      5.94 o 
   5  -7   2      270.37      286.50      7.55 o 
   6  -7   2       38.31       30.92      3.32 o 
   7  -7   2       91.01       94.76      5.05 o 
   8  -7   2       50.42       50.34      4.69 o 
   9  -7   2       37.12       35.16      6.57 o 
  -9  -6   2        0.40        3.34      2.11 o 
  -8  -6   2       43.65       33.69      7.92 o 
  -7  -6   2       90.89      104.59      7.19 o 
  -6  -6   2      512.21      532.50     10.65 o 
  -5  -6   2      164.12      182.39      6.05 o 
  -4  -6   2      282.38      275.21      5.02 o 
  -3  -6   2      614.20      596.17     12.59 o 
  -2  -6   2      902.76      795.35      9.51 o 
  -1  -6   2     1060.51      978.01     11.98 o 
   0  -6   2      475.58      423.48      4.92 o 
   1  -6   2        0.03        4.93      1.50 o 
   2  -6   2       93.08      108.97      3.05 o 
   3  -6   2      158.76      158.78      2.49 o 
   4  -6   2      571.66      621.05     12.95 o 
   5  -6   2      384.46      406.63     13.49 o 
   6  -6   2      169.26      166.82      5.31 o 
   7  -6   2        8.06        8.93      2.25 o 
   8  -6   2       32.64       36.11      3.66 o 
   9  -6   2       68.32       79.74      7.91 o 
  -9  -5   2      117.41      114.49     10.30 o 
  -8  -5   2       19.19       20.17      5.57 o 
  -7  -5   2      152.16      161.08      5.85 o 
  -6  -5   2       16.00       22.48      7.34 o 
  -5  -5   2     1184.11     1201.84     20.16 o 
  -4  -5   2       42.06       28.60      2.45 o 
  -3  -5   2     2336.40     2348.97     24.52 o 
  -2  -5   2      114.69      131.29      2.89 o 
  -1  -5   2      965.99      974.95     19.17 o 
   0  -5   2      151.13      167.64      2.93 o 
   1  -5   2       10.61        3.64      1.83 o 
   2  -5   2     1776.57     1819.44     19.86 o 
   3  -5   2     1159.86     1266.64     25.29 o 
   4  -5   2      537.97      544.73      9.09 o 
   5  -5   2     1884.54     1823.80     21.94 o 
   6  -5   2     1190.83     1215.01     15.08 o 
   7  -5   2      138.18      136.62      5.00 o 
   8  -5   2      160.69      151.43     13.68 o 
   9  -5   2      138.28      149.03      9.84 o 
  -9  -4   2        6.69        5.24      2.42 o 
  -8  -4   2      125.93      122.27      6.43 o 
  -7  -4   2      696.34      680.63     10.75 o 
  -6  -4   2      978.65      975.20     15.16 o 
  -5  -4   2       31.29       36.95      4.46 o 
  -4  -4   2     1313.86     1265.45     18.39 o 
  -3  -4   2     4700.30     4658.58     37.56 o 
  -2  -4   2     4060.57     3939.00     33.32 o 
  -1  -4   2       94.17      114.69      3.19 o 
   0  -4   2      164.82      236.85      5.20 o 
   1  -4   2      292.15      298.33      3.77 o 
   2  -4   2     4061.44     4189.82     35.31 o 
   3  -4   2        0.16        4.07      3.71 o 
   4  -4   2     1526.85     1684.45     16.71 o 
   5  -4   2      814.33      870.57      9.46 o 
   6  -4   2        2.89        9.68      3.59 o 
   7  -4   2      269.88      281.34      9.66 o 
   8  -4   2        0.14        9.32      3.64 o 
   9  -4   2       57.79       65.01      7.17 o 
 -10  -3   2      223.31      223.82     12.26 o 
  -9  -3   2        4.54        9.53      7.11 o 
  -8  -3   2        0.02        7.48      4.12 o 
  -7  -3   2       20.66       24.72      3.55 o 
  -6  -3   2      282.82      274.35      8.08 o 
  -5  -3   2      645.31      631.83      7.08 o 
  -4  -3   2     2571.01     2710.12     25.28 o 
  -3  -3   2      183.36      202.56      4.09 o 
  -2  -3   2     1433.24     1368.53     13.20 o 
  -1  -3   2     1927.47     1854.90     26.24 o 
   0  -3   2     1571.19     1616.50     11.32 o 
   1  -3   2     1419.67     1477.44     17.69 o 
   2  -3   2     7895.57     8191.24    159.00 o 
   3  -3   2       21.85       32.97      1.00 o 
   4  -3   2     1440.98     1360.14     11.98 o 
   5  -3   2     1067.63     1006.16      9.80 o 
   6  -3   2      131.35      112.62      4.02 o 
   7  -3   2      844.19      799.65     18.66 o 
   8  -3   2      459.17      440.09     18.46 o 
   9  -3   2      482.16      491.60      9.99 o 
  10  -3   2      123.39      123.08      9.91 o 
 -10  -2   2       25.64       29.30      6.69 o 
  -9  -2   2        8.00       15.60      4.29 o 
  -8  -2   2      756.92      729.85     11.59 o 
  -7  -2   2     1555.04     1662.92     21.41 o 
  -6  -2   2        0.36        6.09      3.51 o 
  -5  -2   2      850.04      950.04     17.36 o 
  -4  -2   2     1601.23     1490.66     24.77 o 
  -3  -2   2     2972.77     3060.70     19.85 o 
  -2  -2   2     3037.82     3022.22     23.61 o 
  -1  -2   2     6125.14     5899.13    104.51 o 
   0  -2   2       14.92       27.40      0.97 o 
   1  -2   2      295.24      300.84      4.48 o 
   2  -2   2      932.40      850.05      9.73 o 
   3  -2   2      107.81       77.09      1.26 o 
   4  -2   2        1.51        5.04      1.76 o 
   5  -2   2      910.87      942.73      8.59 o 
   6  -2   2      217.66      197.29      4.98 o 
   7  -2   2        0.94        8.53      4.36 o 
   8  -2   2      822.21      824.42     13.88 o 
   9  -2   2       11.03       10.91      3.38 o 
  10  -2   2       60.95       64.48      7.52 o 
 -10  -1   2       51.09       52.42      7.63 o 
  -9  -1   2       16.98       11.09      3.84 o 
  -8  -1   2        0.87       14.42      5.57 o 
  -7  -1   2       46.07       57.19      5.67 o 
  -6  -1   2        1.15        5.17      2.30 o 
  -5  -1   2       11.25        9.33      1.85 o 
  -4  -1   2     1590.36     1744.56     17.54 o 
  -3  -1   2     2224.15     2255.22     16.43 o 
   0  -1   2       53.91       50.24      0.71 o 
   2  -1   2      555.77      571.70      5.05 o 
   3  -1   2      140.71      161.62      2.37 o 
   4  -1   2      784.35      711.45      6.39 o 
   5  -1   2     2201.71     2363.94     23.83 o 
   6  -1   2      529.67      514.44      9.86 o 
   7  -1   2      131.81      136.65      4.87 o 
   8  -1   2      637.32      645.75     11.01 o 
   9  -1   2      172.46      183.32      9.13 o 
  10  -1   2       14.60        5.19      3.05 o 
  -9   0   2        7.02       11.10      3.86 o 
  -8   0   2      202.50      218.41     11.19 o 
  -7   0   2       94.08       90.38      5.67 o 
  -6   0   2      480.73      472.38     10.86 o 
  -5   0   2      544.68      500.55     11.62 o 
  -4   0   2     2671.46     2715.13     16.59 o 
  -3   0   2      796.87      728.84      6.61 o 
  -2   0   2       73.34       58.30      1.18 o 
  -1   0   2       42.25       43.54      1.39 o 
   2   0   2     3791.13     3981.29     27.91 o 
   3   0   2      313.42      391.32      6.84 o 
   4   0   2       79.11       96.48      2.98 o 
   5   0   2      597.20      585.97      6.00 o 
   6   0   2      993.29      957.35     12.29 o 
   7   0   2      432.47      410.51     15.64 o 
   8   0   2       56.97       53.44      5.52 o 
   9   0   2      153.01      146.09      5.30 o 
  10   0   2       44.51       39.75      6.66 o 
  -9   1   2        1.48        7.60      5.83 o 
  -8   1   2       15.73       21.23      5.12 o 
  -7   1   2      165.04      154.67      8.19 o 
  -6   1   2      475.99      484.39     14.62 o 
  -5   1   2        7.16        4.97      1.22 o 
  -4   1   2      138.06      113.96      2.45 o 
  -3   1   2     3834.23     3724.39     37.55 o 
  -2   1   2     4404.50     4393.00     78.30 o 
  -1   1   2      478.94      509.34      7.71 o 
   0   1   2       38.27       32.52      1.39 o 
   1   1   2     3875.31     3771.69     47.31 o 
   2   1   2     4451.13     4556.59     68.21 o 
   3   1   2     4034.20     4285.15     31.60 o 
   4   1   2      835.53      744.72      8.16 o 
   5   1   2       25.80       30.53      4.96 o 
   6   1   2      284.28      247.55      7.18 o 
   7   1   2      969.15      946.69     15.32 o 
   8   1   2      453.92      469.99     13.34 o 
   9   1   2      175.11      196.12      8.06 o 
  10   1   2      124.79      115.83      8.29 o 
  -9   2   2        4.18        6.75      5.70 o 
  -8   2   2       19.21       23.92      4.76 o 
  -7   2   2      231.99      195.83      8.30 o 
  -6   2   2       50.23       47.76      2.33 o 
  -5   2   2      941.71      936.94     16.56 o 
  -4   2   2     1130.45     1086.21     14.63 o 
  -3   2   2      207.26      259.94      2.83 o 
  -2   2   2     1005.55     1045.45      9.79 o 
  -1   2   2      179.72      173.39      1.71 o 
   0   2   2     1813.40     1783.67     19.17 o 
   1   2   2     1360.00     1262.03     11.49 o 
   3   2   2       94.87      127.22      2.26 o 
   4   2   2     1568.57     1694.21     15.40 o 
   5   2   2     2047.20     2084.76     28.89 o 
   6   2   2       12.14       18.13      1.71 o 
   7   2   2      246.84      248.62      8.17 o 
   8   2   2      498.11      501.66      9.54 o 
   9   2   2     1031.04     1075.27     15.51 o 
  10   2   2       61.21       56.54      7.24 o 
  -9   3   2       73.83       67.82      7.10 o 
  -8   3   2      252.51      261.23     10.37 o 
  -7   3   2      584.39      651.53     14.94 o 
  -6   3   2      260.96      268.02      5.67 o 
  -5   3   2      196.17      183.19      3.05 o 
  -4   3   2     2023.20     2105.22     23.69 o 
  -2   3   2      212.96      209.50      3.14 o 
  -1   3   2        0.98        4.29      0.94 o 
   1   3   2     1006.93     1013.40      6.10 o 
   2   3   2       16.94       23.88      1.18 o 
   3   3   2      117.17      111.29      2.30 o 
   4   3   2       22.38       23.06      1.70 o 
   5   3   2        0.11       11.56      3.77 o 
   6   3   2      326.93      306.49     10.04 o 
   7   3   2      360.26      362.88     15.39 o 
   8   3   2      736.63      727.28     23.96 o 
   9   3   2       43.96       37.30      3.76 o 
  10   3   2       12.18       14.19      7.01 o 
  -9   4   2        1.16        1.45      3.40 o 
  -8   4   2      171.79      152.51      9.25 o 
  -7   4   2      125.92      127.92      7.83 o 
  -6   4   2     1920.54     2140.09     25.15 o 
  -5   4   2      409.29      393.77      7.10 o 
  -4   4   2       25.36       24.73      1.81 o 
  -3   4   2      355.86      408.63      4.55 o 
  -2   4   2      869.03      928.22      9.53 o 
  -1   4   2      464.58      426.18      5.81 o 
   0   4   2      621.20      625.26      6.07 o 
   1   4   2      488.73      506.38     11.50 o 
   2   4   2     2168.23     2206.50     27.06 o 
   3   4   2      679.37      594.68      6.27 o 
   4   4   2      272.07      326.48      6.11 o 
   5   4   2       35.94       35.26      4.61 o 
   6   4   2      205.54      219.26      9.96 o 
   7   4   2       59.56       64.66      4.67 o 
   8   4   2     1208.20     1194.79     15.73 o 
   9   4   2      291.98      263.22      6.08 o 
  10   4   2       40.13       34.39      5.41 o 
  -9   5   2       22.42       17.55      4.43 o 
  -8   5   2      135.11      140.00      9.21 o 
  -7   5   2        1.64        8.08      7.56 o 
  -6   5   2      398.67      386.17     11.40 o 
  -5   5   2        6.00        8.28      2.46 o 
  -4   5   2     2523.50     2534.49     41.30 o 
  -3   5   2     1437.03     1515.73     10.76 o 
  -2   5   2     2413.36     2574.73     28.08 o 
  -1   5   2     1277.31     1260.17     18.64 o 
   0   5   2      343.83      318.31      3.51 o 
   1   5   2        3.74        3.44      1.03 o 
   2   5   2      375.67      342.00      8.54 o 
   3   5   2      133.84      163.38      3.24 o 
   4   5   2       81.61       79.78      2.43 o 
   5   5   2        9.08        5.21      2.43 o 
   6   5   2      514.12      497.96      9.76 o 
   7   5   2      184.86      156.37     11.00 o 
   8   5   2       16.48       19.62      2.34 o 
   9   5   2       20.01       14.20      2.28 o 
  10   5   2       75.30       47.47      5.97 o 
  -8   6   2      134.50      123.90      8.68 o 
  -7   6   2      245.88      252.93     11.17 o 
  -6   6   2        7.16        6.69      1.63 o 
  -5   6   2      478.20      468.99      8.25 o 
  -4   6   2      136.90      149.94      4.11 o 
  -3   6   2      191.94      169.71      7.50 o 
  -2   6   2       54.36       48.10      1.62 o 
  -1   6   2      207.28      203.49      3.00 o 
   0   6   2     2173.26     2176.83     23.28 o 
   1   6   2       35.00       41.59      3.20 o 
   2   6   2      140.11      175.41      5.97 o 
   3   6   2      601.93      522.05      5.61 o 
   4   6   2      412.55      432.70      5.19 o 
   5   6   2        0.31        1.82      1.43 o 
   6   6   2       42.65       44.95      2.48 o 
   7   6   2      597.20      624.30      8.96 o 
   8   6   2      734.84      784.06     17.94 o 
   9   6   2      168.12      158.29      4.81 o 
  10   6   2       73.24       69.28      9.64 o 
  -8   7   2        0.04        9.18      6.47 o 
  -7   7   2       60.61       63.23      6.10 o 
  -6   7   2      226.96      220.69      5.81 o 
  -5   7   2      578.79      611.53     11.24 o 
  -4   7   2     1289.22     1302.07     17.06 o 
  -3   7   2        1.44        2.80      0.66 o 
  -2   7   2     1192.42     1245.10     24.43 o 
  -1   7   2     6763.36     7235.55     52.43 o 
   0   7   2     2062.11     2052.66     36.63 o 
   1   7   2      904.05      879.12     10.56 o 
   2   7   2      697.14      724.66      7.09 o 
   3   7   2      584.19      582.01      8.42 o 
   4   7   2     1205.57     1178.58     28.22 o 
   5   7   2        0.16        5.68      2.48 o 
   6   7   2      442.01      430.12      7.27 o 
   7   7   2      103.24       90.58      6.20 o 
   8   7   2      596.92      583.58      8.82 o 
   9   7   2       28.02       26.80      2.79 o 
  10   7   2        6.56       12.69      4.23 o 
  -8   8   2      112.83      118.02      8.15 o 
  -7   8   2        2.53        9.90      5.21 o 
  -6   8   2      109.49       96.08      5.22 o 
  -5   8   2      487.13      523.87      8.93 o 
  -4   8   2      433.57      455.96      8.51 o 
  -3   8   2      154.77      143.76     12.28 o 
  -2   8   2      191.12      174.34      2.90 o 
  -1   8   2      363.90      399.67      9.30 o 
   0   8   2      971.73      918.06     11.89 o 
   1   8   2     1194.00     1238.01     15.08 o 
   2   8   2      954.09     1032.16     15.62 o 
   3   8   2      129.01      133.94      3.48 o 
   4   8   2      413.25      415.79      8.16 o 
   5   8   2       78.23       90.82      7.00 o 
   6   8   2       51.26       63.23      4.82 o 
   7   8   2      233.03      245.13      5.68 o 
   8   8   2      389.94      412.22      7.83 o 
   9   8   2      137.89      130.00      5.16 o 
  10   8   2      128.00      134.57     10.37 o 
  -7   9   2       98.82       95.29      7.85 o 
  -6   9   2      114.25      111.94      4.61 o 
  -5   9   2      590.36      613.48     10.26 o 
  -4   9   2      399.87      392.14     14.19 o 
  -3   9   2     1001.58     1061.59     11.28 o 
  -2   9   2      380.77      343.58      5.93 o 
  -1   9   2       20.87       20.03      1.91 o 
   0   9   2      197.10      214.52     10.07 o 
   1   9   2      422.73      448.09      6.08 o 
   2   9   2      144.84      142.32      4.57 o 
   3   9   2      234.98      222.49     12.26 o 
   4   9   2      130.90      117.50      3.66 o 
   5   9   2       18.16       20.81      2.25 o 
   6   9   2       56.61       61.24      5.41 o 
   7   9   2      117.75      140.17      6.39 o 
   8   9   2      272.99      250.04     10.97 o 
   9   9   2       15.16       19.44      3.40 o 
  -7  10   2        0.97        6.27      6.61 o 
  -6  10   2      112.93      105.87      5.09 o 
  -5  10   2      367.86      341.91     10.10 o 
  -4  10   2      309.45      325.15      7.25 o 
  -3  10   2       34.07       27.70      3.37 o 
  -2  10   2       16.26       18.67      1.67 o 
  -1  10   2      461.92      498.04     13.03 o 
   0  10   2     1034.76     1070.92     11.39 o 
   1  10   2       27.15       34.93      2.99 o 
   2  10   2        2.92        2.10      1.39 o 
   3  10   2       87.49       94.10      4.90 o 
   4  10   2      586.06      631.93     12.19 o 
   5  10   2      993.64      966.66     14.64 o 
   6  10   2      506.62      532.28      8.87 o 
   7  10   2      498.35      501.58      9.28 o 
   8  10   2        7.86       13.21      3.39 o 
   9  10   2       37.63       30.76      4.81 o 
  -6  11   2        1.20       11.44      5.56 o 
  -5  11   2       12.23        7.04      3.72 o 
  -4  11   2        1.40        2.70      3.10 o 
  -3  11   2      127.28      139.24      5.12 o 
  -2  11   2      762.40      744.35     15.14 o 
  -1  11   2      407.73      429.06      7.20 o 
   0  11   2        9.86        9.19      2.19 o 
   1  11   2        1.78       11.04      2.88 o 
   2  11   2      385.42      390.63     11.28 o 
   3  11   2      204.39      227.05      5.23 o 
   4  11   2       41.56       39.09      3.04 o 
   5  11   2       32.11       29.92      2.87 o 
   6  11   2       71.03       83.98      4.29 o 
   7  11   2      223.27      214.10     14.62 o 
   8  11   2        4.95        8.34      3.23 o 
   9  11   2       47.82       63.00      6.26 o 
  -6  12   2      205.00      222.92     11.31 o 
  -5  12   2      286.87      280.45      7.83 o 
  -4  12   2      113.63      125.34      6.01 o 
  -3  12   2      193.08      195.62     23.58 o 
  -2  12   2     1079.69     1099.76     20.72 o 
  -1  12   2     1735.07     1790.95     44.62 o 
   0  12   2      614.64      591.57      8.23 o 
   1  12   2       28.14       19.59      2.77 o 
   2  12   2       20.65       31.06      6.09 o 
   3  12   2      249.66      253.51      6.90 o 
   4  12   2      126.76      110.36      3.93 o 
   5  12   2      137.04      123.89      5.46 o 
   6  12   2      223.82      249.80      6.65 o 
   7  12   2       46.17       41.42      3.74 o 
   8  12   2        9.60       11.10      2.59 o 
  -5  13   2        2.23        6.46      3.20 o 
  -4  13   2        2.07        3.35      2.30 o 
  -3  13   2      116.21      119.96      5.48 o 
  -2  13   2       19.06       22.88      3.30 o 
  -1  13   2       75.16       75.75      8.90 o 
   0  13   2      172.12      169.60      9.40 o 
   1  13   2        3.18       11.75      3.28 o 
   2  13   2       76.22       68.29      4.38 o 
   3  13   2       14.95        6.13      2.02 o 
   4  13   2       46.59       48.87      3.29 o 
   5  13   2       71.71       85.95      5.63 o 
   6  13   2      226.39      239.38      6.36 o 
   7  13   2       37.42       36.52      3.55 o 
   8  13   2       22.33       14.00      2.73 o 
  -4  14   2       18.55       15.59      7.25 o 
  -3  14   2       79.55       71.56      5.17 o 
  -2  14   2      186.17      202.92      7.25 o 
  -1  14   2      249.01      261.19     14.20 o 
   0  14   2      136.90      148.35      6.33 o 
   1  14   2      109.33      111.21      6.24 o 
   2  14   2      498.75      484.91     25.28 o 
   3  14   2      146.39      143.29      8.41 o 
   4  14   2        4.93        3.58      3.48 o 
   5  14   2        2.13        8.53      3.17 o 
   6  14   2        1.67       13.87      5.24 o 
   7  14   2       11.72       19.06      3.20 o 
  -3  15   2        4.14       10.46      4.80 o 
  -2  15   2       60.27       84.00      5.67 o 
  -1  15   2        5.74       22.48      4.66 o 
   0  15   2       42.91       26.65      4.71 o 
   1  15   2       88.47       88.31      7.46 o 
   2  15   2        1.33       11.53      2.91 o 
   3  15   2       57.08       60.93      3.95 o 
   4  15   2        0.74       -0.28      3.67 o 
   5  15   2      178.05      196.45      6.30 o 
   6  15   2      270.30      271.78     12.15 o 
  -2  16   2      228.96      232.23      7.75 o 
  -1  16   2       80.35       63.75     10.97 o 
   0  16   2       22.28       17.11      3.35 o 
   1  16   2      163.89      177.27      7.17 o 
   2  16   2      235.01      228.21      6.79 o 
   3  16   2        0.37        3.53      2.96 o 
   4  16   2        3.08        6.52      3.46 o 
   5  16   2       20.42       24.19      5.98 o 
   0  17   2      110.71      124.81      8.68 o 
   1  17   2       27.07       13.38      2.85 o 
   2  17   2       25.61       31.28      5.58 o 
   3  17   2        2.32        6.67      3.47 o 
  -3 -16   3      367.38      339.04     13.61 o 
  -2 -16   3      147.41      154.34      5.68 o 
  -1 -16   3        0.36        7.47      4.88 o 
   0 -16   3        0.18       11.14      4.96 o 
   1 -16   3       19.60       19.01      3.42 o 
   2 -16   3        0.45        1.19      2.93 o 
  -5 -15   3       50.81       53.88      4.41 o 
  -4 -15   3        5.71        3.44      4.31 o 
  -3 -15   3       65.48       62.58      4.99 o 
  -2 -15   3       19.82       20.63      2.90 o 
  -1 -15   3      215.37      215.11      6.25 o 
   0 -15   3      234.47      225.84     20.23 o 
   1 -15   3        0.23        6.36      4.75 o 
   2 -15   3        4.67        7.65      3.76 o 
   3 -15   3      185.58      193.40      8.74 o 
  -6 -14   3       49.16       54.15      9.50 o 
  -5 -14   3      119.98      118.06      7.39 o 
  -4 -14   3       60.32       62.88      5.51 o 
  -3 -14   3       23.76       21.03      3.81 o 
  -2 -14   3        1.22        6.84      3.52 o 
  -1 -14   3       14.01       20.24      2.57 o 
   0 -14   3       24.37       25.33      2.70 o 
   1 -14   3        6.28       11.40      4.50 o 
   2 -14   3        0.02        2.48      4.66 o 
   3 -14   3       27.45       28.07      4.20 o 
   4 -14   3        0.26       11.63      5.26 o 
   5 -14   3      266.01      277.92     16.60 o 
  -6 -13   3        0.09        2.95      4.09 o 
  -5 -13   3        0.15        3.02      2.74 o 
  -4 -13   3       35.02       36.97      3.43 o 
  -3 -13   3        9.75        9.29      3.92 o 
  -2 -13   3      163.34      145.80      4.73 o 
  -1 -13   3       52.00       63.25      5.00 o 
   0 -13   3      148.50      144.55      7.53 o 
   1 -13   3      189.70      188.66      6.86 o 
   2 -13   3      219.67      224.94      7.25 o 
   3 -13   3      686.04      730.77     33.28 o 
   4 -13   3      449.58      443.10     10.12 o 
   5 -13   3      204.55      205.39     14.11 o 
  -7 -12   3        7.07       14.36      7.01 o 
  -6 -12   3        0.54        7.77      4.12 o 
  -5 -12   3      184.55      186.60      6.02 o 
  -4 -12   3      319.84      309.59      7.95 o 
  -3 -12   3       35.64       33.60      3.04 o 
  -2 -12   3        4.66        9.96      3.21 o 
  -1 -12   3        5.71        0.54      1.91 o 
   0 -12   3       65.22       63.23      3.28 o 
   1 -12   3        1.22        2.63      2.40 o 
   2 -12   3       28.50       24.41      3.30 o 
   3 -12   3       63.20       66.73      4.33 o 
   4 -12   3      154.88      153.32      6.79 o 
   5 -12   3      160.44      145.50      6.37 o 
   6 -12   3        5.49        6.47      2.65 o 
  -8 -11   3      240.87      252.62      9.13 o 
  -7 -11   3       24.07       27.32      4.49 o 
  -6 -11   3       57.38       69.53      4.05 o 
  -5 -11   3      535.86      539.45      8.04 o 
  -4 -11   3     1212.92     1286.32     27.77 o 
  -3 -11   3      305.37      300.25      6.48 o 
  -2 -11   3       44.17       40.90      2.89 o 
  -1 -11   3      148.98      154.72      4.13 o 
   0 -11   3      625.76      609.56      9.31 o 
   1 -11   3       11.62       18.37      5.04 o 
   2 -11   3     1309.97     1347.70     20.14 o 
   3 -11   3      528.20      515.03     11.57 o 
   4 -11   3       19.44       20.67      4.55 o 
   5 -11   3      107.39      102.87      5.41 o 
   6 -11   3      278.63      283.45      8.91 o 
   7 -11   3      103.31       86.62      5.53 o 
  -8 -10   3       10.60        8.22      3.05 o 
  -7 -10   3       99.90       93.65      9.06 o 
  -6 -10   3      392.39      395.10     13.88 o 
  -5 -10   3       96.88      104.11      4.22 o 
  -4 -10   3        2.84       10.93      3.31 o 
  -3 -10   3        0.44        7.13      2.93 o 
  -2 -10   3        9.57        8.78      2.48 o 
  -1 -10   3      700.54      625.87     16.38 o 
   0 -10   3      210.73      206.32      4.37 o 
   1 -10   3       63.76       67.89      3.29 o 
   2 -10   3      238.49      232.33     15.00 o 
   3 -10   3       23.33       19.74      2.69 o 
   4 -10   3        0.47        6.86      2.93 o 
   5 -10   3      237.05      224.93      6.73 o 
   6 -10   3       76.22       77.68     10.98 o 
   7 -10   3      330.58      333.63     14.79 o 
  -8  -9   3      197.44      219.35      8.79 o 
  -7  -9   3       94.95       90.41     11.72 o 
  -6  -9   3      268.38      267.66      7.76 o 
  -5  -9   3     1191.91     1227.30     16.00 o 
  -4  -9   3      778.64      770.52     12.95 o 
  -3  -9   3       59.44       61.36      3.32 o 
  -2  -9   3       48.53       46.73      2.65 o 
  -1  -9   3      202.26      198.41     10.37 o 
   0  -9   3       87.15       82.93      6.62 o 
   1  -9   3      175.63      181.52      3.71 o 
   2  -9   3      282.34      275.61      4.67 o 
   3  -9   3        1.37       10.32      3.84 o 
   4  -9   3       36.50       36.80      8.99 o 
   5  -9   3      158.90      122.69      5.16 o 
   6  -9   3      233.84      250.36      7.56 o 
   7  -9   3       46.38       53.25      4.86 o 
   8  -9   3       34.68       43.00      6.94 o 
  -9  -8   3       33.97       46.64     12.63 o 
  -8  -8   3       25.22       24.36      9.43 o 
  -7  -8   3        0.76       11.48      5.02 o 
  -6  -8   3      278.22      273.46      8.19 o 
  -5  -8   3      757.18      743.68     19.36 o 
  -4  -8   3      108.37      108.04      4.24 o 
  -3  -8   3       16.36       11.65      1.67 o 
  -2  -8   3       21.82       23.47      2.28 o 
  -1  -8   3      107.87       88.83      3.16 o 
   0  -8   3       22.98       24.02      1.96 o 
   1  -8   3     1161.71     1071.25     13.58 o 
   2  -8   3      429.47      403.15      5.34 o 
   3  -8   3      944.36      934.38     12.07 o 
   4  -8   3     1096.09     1150.61     14.91 o 
   5  -8   3       39.62       45.89     11.54 o 
   6  -8   3      519.69      513.84      9.60 o 
   7  -8   3      223.27      236.65     16.99 o 
   8  -8   3      150.93      145.23      7.61 o 
  -9  -7   3      143.29      143.96      8.29 o 
  -8  -7   3       75.96       85.15      5.36 o 
  -7  -7   3       22.35       42.25     11.82 o 
  -6  -7   3     1417.72     1485.52     15.96 o 
  -5  -7   3     1317.33     1358.49     25.20 o 
  -4  -7   3      124.42      124.62      3.27 o 
  -3  -7   3       17.09       23.38      1.93 o 
  -2  -7   3      113.51      102.64      3.02 o 
  -1  -7   3     2270.69     2301.94     52.80 o 
   0  -7   3      248.73      255.46      9.19 o 
   1  -7   3      475.45      474.55      5.32 o 
   2  -7   3      500.61      471.95     12.50 o 
   3  -7   3       46.84       50.97      2.15 o 
   4  -7   3       36.79       35.51      3.38 o 
   5  -7   3      298.99      266.74      6.42 o 
   6  -7   3      106.94      102.32      4.70 o 
   7  -7   3       17.23       14.74      3.40 o 
   8  -7   3       52.99       44.31      5.81 o 
   9  -7   3       11.10       10.14      3.69 o 
  -9  -6   3      109.06      127.37      6.57 o 
  -8  -6   3       58.59       77.62      6.16 o 
  -7  -6   3      116.96      102.69      5.17 o 
  -6  -6   3       25.43       30.87      3.65 o 
  -5  -6   3      372.65      361.48     14.82 o 
  -4  -6   3      226.32      218.69      4.40 o 
  -3  -6   3       24.12       22.60      1.99 o 
  -2  -6   3        0.60        6.90      1.78 o 
  -1  -6   3       50.23       62.85      2.30 o 
   0  -6   3       19.38       16.33      1.43 o 
   1  -6   3     2192.86     2126.90     38.81 o 
   2  -6   3     2664.48     2640.46     24.03 o 
   3  -6   3     1088.48     1033.76     10.44 o 
   4  -6   3      216.33      208.83      5.32 o 
   5  -6   3      662.24      624.86     22.18 o 
   6  -6   3     1617.22     1639.95     22.51 o 
   7  -6   3      390.73      395.75      8.82 o 
   8  -6   3      172.54      185.76     22.99 o 
   9  -6   3       37.84       35.35      4.16 o 
  -9  -5   3       93.78      103.83      7.05 o 
  -8  -5   3       12.56       17.38      3.50 o 
  -7  -5   3       32.45       39.26      3.49 o 
  -6  -5   3     1068.55     1101.83     19.39 o 
  -5  -5   3     1521.40     1586.39     32.59 o 
  -4  -5   3     1092.24     1115.76     14.28 o 
  -3  -5   3      634.60      662.55     13.14 o 
  -2  -5   3      645.83      553.38      6.78 o 
  -1  -5   3      388.32      350.13      4.82 o 
   0  -5   3      404.85      466.98      5.40 o 
   1  -5   3       15.35       13.37      1.42 o 
   2  -5   3      482.29      563.82      6.13 o 
   3  -5   3      510.89      520.97      5.35 o 
   4  -5   3      383.74      421.83     22.22 o 
   5  -5   3      567.90      551.40     23.40 o 
   6  -5   3        0.52       11.13      3.49 o 
   7  -5   3      223.11      238.85      6.47 o 
   8  -5   3      243.89      231.13      8.36 o 
   9  -5   3        4.02        5.37      2.60 o 
  -9  -4   3        9.68        6.74      2.88 o 
  -8  -4   3       24.77       25.44      3.57 o 
  -7  -4   3       28.86       27.17      5.31 o 
  -6  -4   3      282.33      245.25      5.22 o 
  -5  -4   3      433.34      474.05      5.82 o 
  -4  -4   3      897.63      846.14      8.99 o 
  -3  -4   3      108.32      102.51      4.88 o 
  -2  -4   3       11.42       17.47      1.37 o 
  -1  -4   3      654.67      723.30      8.17 o 
   0  -4   3      175.39      189.44      3.81 o 
   1  -4   3      264.45      190.13      3.25 o 
   2  -4   3     2219.04     2244.93     27.02 o 
   3  -4   3     4340.37     4628.87     50.60 o 
   4  -4   3      717.53      711.65      7.20 o 
   5  -4   3      596.76      536.84      8.88 o 
   6  -4   3      867.62      834.44     11.57 o 
   7  -4   3      141.02      152.14     14.63 o 
   8  -4   3       80.89       78.07      7.74 o 
   9  -4   3      200.77      223.23      7.21 o 
  10  -4   3      136.21      127.30      9.47 o 
  -9  -3   3       20.42       23.62      5.21 o 
  -8  -3   3      174.16      177.67      8.68 o 
  -7  -3   3      752.08      722.79     10.39 o 
  -6  -3   3      241.22      251.45      6.88 o 
  -5  -3   3      270.69      251.13      6.57 o 
  -4  -3   3      793.40      824.97      9.01 o 
  -3  -3   3     5575.99     5802.05     49.66 o 
  -2  -3   3     2003.22     2076.49     14.87 o 
  -1  -3   3       40.45       49.57      1.53 o 
   0  -3   3     3722.29     3917.46     76.60 o 
   1  -3   3      193.65      230.45      4.09 o 
   2  -3   3       11.37       22.15      1.22 o 
   3  -3   3      220.82      231.53      6.38 o 
   4  -3   3       69.14       88.03      3.51 o 
   5  -3   3       12.30        9.57      1.98 o 
   6  -3   3       41.00       47.85      3.55 o 
   7  -3   3       90.26      100.08      4.25 o 
   8  -3   3        8.91        9.40      2.42 o 
   9  -3   3        8.35        4.37      1.92 o 
  10  -3   3       76.19       65.45      6.74 o 
  -9  -2   3      104.10      111.49      8.16 o 
  -8  -2   3        2.69        5.71      4.77 o 
  -7  -2   3        1.38        1.15      5.94 o 
  -6  -2   3      773.93      786.74     11.58 o 
  -5  -2   3      610.96      618.55      7.39 o 
  -4  -2   3      621.42      595.14      6.18 o 
  -3  -2   3      278.13      265.13      4.25 o 
  -2  -2   3     2143.72     2049.81     20.72 o 
  -1  -2   3      113.43      114.74      2.37 o 
   0  -2   3     1428.34     1380.42     10.30 o 
   1  -2   3      260.11      234.48      6.86 o 
   2  -2   3        3.50        5.51      1.30 o 
   3  -2   3      260.84      260.48      2.89 o 
   4  -2   3     2229.76     2139.54     18.36 o 
   5  -2   3     1816.88     1794.05     15.35 o 
   6  -2   3      856.53      820.08     13.71 o 
   7  -2   3     1016.22     1056.66     16.17 o 
   8  -2   3      602.87      588.63     11.03 o 
   9  -2   3       25.40       22.02      2.90 o 
  10  -2   3       86.03       74.87      7.70 o 
  -9  -1   3       34.29       28.75      6.25 o 
  -8  -1   3       98.43      101.50      7.40 o 
  -7  -1   3      641.17      608.82     10.78 o 
  -6  -1   3      210.81      215.85      5.58 o 
  -5  -1   3        7.47        8.32      1.79 o 
  -4  -1   3      419.70      448.07      4.44 o 
  -3  -1   3     1018.30      990.92     14.68 o 
  -2  -1   3     1657.96     1678.35     22.29 o 
  -1  -1   3      148.09      129.50      1.51 o 
   0  -1   3     2255.00     2260.85     37.12 o 
   2  -1   3     5146.26     5336.55     76.07 o 
   3  -1   3       90.67       77.52      2.18 o 
   4  -1   3      138.01      189.69      2.82 o 
   5  -1   3     1379.56     1469.98     12.43 o 
   6  -1   3     1431.54     1407.51     25.74 o 
   7  -1   3       33.39       37.07      3.23 o 
   8  -1   3       99.83       80.41     14.52 o 
   9  -1   3       30.43       22.11      3.18 o 
  10  -1   3       92.77       82.19      7.64 o 
  -9   0   3       18.50       21.85      6.78 o 
  -8   0   3      147.61      142.79      7.87 o 
  -7   0   3      426.24      402.59     10.55 o 
  -6   0   3      684.33      693.33     16.22 o 
  -5   0   3       83.09       81.85      2.29 o 
  -4   0   3      963.01      987.04     14.76 o 
  -3   0   3      147.35       95.80      1.40 o 
  -1   0   3     4386.00     4516.61     75.19 o 
   0   0   3      459.83      413.57      3.65 o 
   1   0   3     3549.32     3346.36     25.67 o 
   2   0   3       92.33       92.90      2.91 o 
   3   0   3      238.71      302.27      3.83 o 
   4   0   3      858.52      761.64      6.91 o 
   5   0   3      494.39      520.48      8.19 o 
   6   0   3       26.82       30.52      1.88 o 
   7   0   3       42.61       47.34      2.59 o 
   8   0   3      113.56      105.58      7.12 o 
   9   0   3       88.58       98.54      5.13 o 
  10   0   3       37.72       41.24      7.43 o 
  -9   1   3       48.72       42.97      6.20 o 
  -8   1   3      416.58      416.80     12.06 o 
  -7   1   3       22.97       18.06      4.34 o 
  -6   1   3      833.11      775.86     25.08 o 
  -5   1   3       27.59       29.19      1.60 o 
  -4   1   3       48.87       63.51      1.79 o 
  -3   1   3      817.28      881.30     20.33 o 
  -2   1   3      636.72      666.65     11.40 o 
  -1   1   3     1086.84     1091.73     15.56 o 
   0   1   3        3.10        3.09      0.44 o 
   1   1   3      857.58      816.16     15.49 o 
   2   1   3      238.59      241.65      2.75 o 
   3   1   3     1019.06      983.38     10.38 o 
   4   1   3      941.68      821.37     16.16 o 
   5   1   3     2091.85     2090.50     21.42 o 
   6   1   3     1268.10     1208.47     18.40 o 
   7   1   3      245.34      220.99      9.61 o 
   8   1   3      115.92      108.10      3.31 o 
   9   1   3      670.61      741.61     12.51 o 
  10   1   3      203.20      192.56      9.61 o 
  -9   2   3        9.39        5.78      3.25 o 
  -8   2   3      284.02      336.67     12.47 o 
  -7   2   3      149.88      145.38      8.48 o 
  -6   2   3      695.78      684.00     12.80 o 
  -5   2   3      436.69      419.19     11.80 o 
  -4   2   3      712.75      669.57     11.72 o 
  -3   2   3     4619.08     4510.00     90.70 o 
  -2   2   3       38.87       27.66      1.10 o 
  -1   2   3      321.01      370.62      3.86 o 
   0   2   3      269.65      286.11      2.73 o 
   1   2   3      666.55      584.70      7.55 o 
   3   2   3      498.72      532.91      5.13 o 
   4   2   3      507.72      436.87      8.80 o 
   5   2   3      222.48      236.32      4.09 o 
   6   2   3      128.13      120.80      3.18 o 
   7   2   3      578.42      560.36      7.21 o 
   8   2   3       91.94       81.45      3.28 o 
   9   2   3        2.85        6.26      3.98 o 
  10   2   3        0.12        5.06      6.80 o 
  -9   3   3       14.58        4.43      3.11 o 
  -8   3   3        1.69        8.51      4.04 o 
  -7   3   3       21.90       19.78      4.19 o 
  -6   3   3       46.45       46.29      5.30 o 
  -5   3   3      266.74      255.79      4.70 o 
  -4   3   3        5.49        4.31      2.62 o 
  -3   3   3      585.19      665.13     16.06 o 
  -2   3   3      708.20      785.25      7.92 o 
  -1   3   3       14.65       18.62      0.97 o 
   0   3   3       28.96       32.00      1.03 o 
   1   3   3      162.66      132.27      1.75 o 
   2   3   3       84.37       88.91      2.97 o 
   3   3   3      724.20      829.45     21.57 o 
   4   3   3     7136.16     7654.00     55.62 o 
   5   3   3     4695.86     4819.60     45.58 o 
   6   3   3     1155.76     1177.87     17.07 o 
   7   3   3      426.24      418.93      5.93 o 
   8   3   3      600.22      577.98     14.82 o 
   9   3   3      512.67      502.83     31.81 o 
  10   3   3      226.17      193.80      9.73 o 
  -9   4   3        1.25        1.96      7.36 o 
  -8   4   3      926.41      998.49     24.65 o 
  -7   4   3     1133.45     1074.92     21.89 o 
  -6   4   3      373.81      410.30     10.97 o 
  -5   4   3       68.09       55.83      2.17 o 
  -4   4   3     1179.72     1218.43     29.11 o 
  -3   4   3     5102.10     5078.25     44.97 o 
  -2   4   3      808.50      896.23     14.30 o 
  -1   4   3      199.04      192.60      2.60 o 
   0   4   3     2467.73     2423.58     24.29 o 
   1   4   3     3776.71     3730.91     31.70 o 
   2   4   3      304.59      313.74      4.09 o 
   3   4   3     1391.07     1568.57     15.94 o 
   4   4   3       89.61       98.26      3.14 o 
   5   4   3       10.38       19.09      1.82 o 
   6   4   3       57.89       69.09      2.85 o 
   7   4   3       82.06       98.31      4.83 o 
   8   4   3      113.04      119.74      4.52 o 
   9   4   3       41.27       40.16      4.18 o 
  10   4   3        0.52        7.44      6.52 o 
  -8   5   3       64.13       65.71      7.60 o 
  -7   5   3       53.84       62.79      6.60 o 
  -6   5   3      145.79      128.42      7.65 o 
  -5   5   3      437.54      455.09      8.34 o 
  -4   5   3      967.02      931.97     22.66 o 
  -3   5   3      503.57      530.54      6.60 o 
  -2   5   3     1463.42     1490.90     24.95 o 
  -1   5   3        4.42        6.44      0.78 o 
   0   5   3     1534.67     1652.85     24.68 o 
   1   5   3     1106.66     1125.81     13.11 o 
   2   5   3     2522.00     2641.33     31.84 o 
   3   5   3     2009.28     1844.39     26.72 o 
   4   5   3     1641.20     1565.20     14.04 o 
   5   5   3      474.40      470.90      6.00 o 
   6   5   3      287.35      279.66      5.13 o 
   7   5   3      779.98      779.73      9.10 o 
   8   5   3      697.08      723.08      9.67 o 
   9   5   3      473.74      492.69     14.68 o 
  10   5   3      102.06       93.70      8.13 o 
  -8   6   3       11.67       23.23      7.00 o 
  -7   6   3      105.50      128.33      8.39 o 
  -6   6   3      191.09      255.39      9.14 o 
  -5   6   3      583.94      615.39      9.77 o 
  -4   6   3       20.70       21.74      2.28 o 
  -3   6   3      894.22      916.52     22.64 o 
  -2   6   3       91.81      128.29      2.62 o 
  -1   6   3     2349.24     2416.83     35.56 o 
   0   6   3     1535.95     1530.37     12.11 o 
   1   6   3       37.36       72.14      3.59 o 
   2   6   3       11.00       13.94      1.81 o 
   3   6   3      432.09      455.90      4.99 o 
   4   6   3      672.92      704.42     18.28 o 
   5   6   3      153.64      140.79      3.87 o 
   6   6   3       67.14       62.60      5.99 o 
   7   6   3       40.64       39.92      2.63 o 
   8   6   3      175.71      183.62      5.00 o 
   9   6   3      191.21      182.06     11.28 o 
  10   6   3       40.22       36.49      4.50 o 
  -8   7   3      335.28      329.51     12.85 o 
  -7   7   3       15.16       22.41      4.51 o 
  -6   7   3      108.97      105.80      7.41 o 
  -5   7   3       63.59       66.22      4.77 o 
  -4   7   3       27.39       32.61      2.83 o 
  -3   7   3      798.91      834.79     21.97 o 
  -2   7   3       29.79       41.85      1.96 o 
  -1   7   3       36.64       45.34      1.99 o 
   0   7   3       50.77       41.58      2.00 o 
   1   7   3      228.81      271.25      6.49 o 
   2   7   3      347.83      369.73      7.40 o 
   3   7   3      976.79      929.67     13.63 o 
   4   7   3     1279.01     1218.73     13.91 o 
   5   7   3      166.38      156.02      3.79 o 
   6   7   3        7.98        8.84      2.01 o 
   7   7   3      452.70      441.83      9.63 o 
   8   7   3     1069.46     1031.76     28.21 o 
   9   7   3       54.68       45.73      3.49 o 
  10   7   3       27.76       30.19      5.62 o 
  -8   8   3       29.23       31.71      5.99 o 
  -7   8   3        2.61        5.39      3.18 o 
  -6   8   3       85.89      102.55      7.74 o 
  -5   8   3      344.33      337.80      6.90 o 
  -4   8   3     1137.62     1181.83     12.15 o 
  -3   8   3      447.67      448.71      6.73 o 
  -2   8   3      231.61      220.85      3.80 o 
  -1   8   3      444.70      453.57      5.57 o 
   0   8   3      280.14      279.66      4.19 o 
   1   8   3       30.74       39.40      6.15 o 
   2   8   3       79.97       86.43      3.65 o 
   3   8   3       73.53       68.83     10.15 o 
   4   8   3        5.51        7.35      2.45 o 
   5   8   3       15.69       16.17      1.84 o 
   6   8   3      144.28      142.10      6.43 o 
   7   8   3      841.01      860.78     10.82 o 
   8   8   3      591.12      589.65      8.86 o 
   9   8   3       66.60       52.58      4.89 o 
  10   8   3       30.41       33.40      4.67 o 
  -7   9   3      130.27      122.23      7.92 o 
  -6   9   3      176.85      223.82      9.31 o 
  -5   9   3      615.57      629.05     10.12 o 
  -4   9   3     1197.21     1250.79     15.97 o 
  -3   9   3      165.46      178.64      4.87 o 
  -2   9   3       66.78       51.78      3.81 o 
  -1   9   3       10.93       11.27      2.11 o 
   0   9   3      746.06      737.58     13.67 o 
   1   9   3      539.16      570.98     12.10 o 
   2   9   3       54.85       58.22      3.74 o 
   3   9   3     1082.56     1035.63     24.35 o 
   4   9   3       43.66       46.32      3.94 o 
   5   9   3      356.65      330.38      6.84 o 
   6   9   3      829.11      876.11      9.30 o 
   7   9   3      222.63      202.95      7.22 o 
   8   9   3      175.15      182.80      8.64 o 
   9   9   3      104.84       97.17      4.66 o 
  -7  10   3        0.77       10.58      6.88 o 
  -6  10   3       10.57       16.07      4.52 o 
  -5  10   3      189.46      184.26      5.80 o 
  -4  10   3      178.72      174.48      5.58 o 
  -3  10   3       89.44       79.47      8.28 o 
  -2  10   3       80.58       81.03      2.56 o 
  -1  10   3       89.39       92.58      4.90 o 
   0  10   3      538.60      560.23      6.63 o 
   1  10   3        2.75        8.81      2.51 o 
   2  10   3        0.33        5.32      2.17 o 
   3  10   3     2303.74     2348.01     52.31 o 
   4  10   3      288.38      289.10      5.55 o 
   5  10   3       21.14       17.57      2.73 o 
   6  10   3        1.03        4.80      2.81 o 
   7  10   3      798.31      842.34     10.42 o 
   8  10   3      295.03      291.91      8.57 o 
   9  10   3       81.89       71.76      4.37 o 
  -6  11   3      186.23      199.99     11.56 o 
  -5  11   3      473.52      479.92      8.97 o 
  -4  11   3      221.75      216.66      6.28 o 
  -3  11   3      214.64      231.16     10.75 o 
  -2  11   3      829.05      807.27     28.00 o 
  -1  11   3      996.23     1041.26     22.54 o 
   0  11   3      828.27      878.60     10.22 o 
   1  11   3       47.02       53.10      4.76 o 
   2  11   3       52.16       70.67      3.26 o 
   3  11   3      240.19      255.06      6.45 o 
   4  11   3        4.34        6.13      1.74 o 
   5  11   3        1.64        7.71      2.89 o 
   6  11   3      227.14      232.83      7.51 o 
   7  11   3      136.61      137.46      4.92 o 
   8  11   3        4.18        5.74      2.17 o 
   9  11   3      227.43      229.01      6.87 o 
  -6  12   3       28.71       23.68      6.49 o 
  -5  12   3        2.06       14.73      7.68 o 
  -4  12   3        7.29       13.25      6.76 o 
  -3  12   3       33.90       37.70      3.64 o 
  -2  12   3      147.95      126.01      6.00 o 
  -1  12   3      155.25      162.75      5.88 o 
   0  12   3       64.65       66.26      3.16 o 
   1  12   3        0.07        5.72      2.39 o 
   2  12   3       62.41       56.79      3.25 o 
   3  12   3       26.10       36.32      2.93 o 
   4  12   3        1.95        9.47      3.40 o 
   5  12   3       76.24       74.32      3.79 o 
   6  12   3      226.35      235.72      6.05 o 
   7  12   3      222.12      245.45     14.72 o 
   8  12   3      233.39      239.42      6.63 o 
  -5  13   3      185.37      187.68     32.18 o 
  -4  13   3      233.68      247.88     14.19 o 
  -3  13   3       86.48       87.05     12.30 o 
  -2  13   3      549.22      521.85     30.75 o 
  -1  13   3      284.01      332.34     14.82 o 
   0  13   3       30.74       27.78      2.53 o 
   1  13   3       28.56       25.97      2.81 o 
   2  13   3        2.75        4.81      2.03 o 
   3  13   3      189.92      196.34      6.42 o 
   4  13   3        0.06        5.16      2.10 o 
   5  13   3       52.88       51.12      3.81 o 
   6  13   3       32.95       40.19      3.60 o 
   7  13   3        0.09        6.15      3.94 o 
   8  13   3        3.09        9.35      4.72 o 
  -4  14   3        2.85       11.02      4.32 o 
  -3  14   3       75.49       82.99      5.54 o 
  -2  14   3        7.49       20.76      4.77 o 
  -1  14   3       43.55       48.96      4.57 o 
   0  14   3        1.62        3.09      3.68 o 
   1  14   3       73.06       76.84      5.34 o 
   2  14   3        0.81        7.62      3.40 o 
   3  14   3       91.31       90.55      4.21 o 
   4  14   3       47.70       48.35      3.98 o 
   5  14   3      196.35      188.74      5.63 o 
   6  14   3      541.74      576.37     15.81 o 
   7  14   3      102.71       91.81      5.11 o 
  -3  15   3      109.12      104.85      6.17 o 
  -2  15   3      497.93      493.08     22.63 o 
  -1  15   3      450.93      447.57      9.40 o 
   0  15   3        4.45        5.63      3.73 o 
   1  15   3        4.38        4.00      2.47 o 
   2  15   3       27.33       24.62      2.87 o 
   3  15   3      276.83      276.51      6.66 o 
   4  15   3       27.01       20.24      2.69 o 
   5  15   3       25.84       44.01      3.96 o 
   6  15   3        4.32       10.84      5.79 o 
  -2  16   3       34.14       29.41      5.70 o 
  -1  16   3      105.13       96.38     11.19 o 
   0  16   3       73.56       83.44      5.53 o 
   1  16   3        1.71        2.66      3.95 o 
   2  16   3       72.07       91.55      6.71 o 
   3  16   3       23.63       19.16      3.10 o 
   4  16   3        8.48        6.58      2.20 o 
   5  16   3      268.93      283.07      7.28 o 
   0  17   3       10.66        7.91      2.89 o 
   1  17   3        9.13       14.59      3.49 o 
   2  17   3       28.67       22.04      3.81 o 
   3  17   3        6.96       10.16      2.42 o 
  -3 -16   4       15.44       19.16      3.57 o 
  -2 -16   4       71.55       72.53      6.47 o 
  -1 -16   4      291.06      301.49     15.80 o 
   0 -16   4      127.28      126.50      6.76 o 
   1 -16   4      213.57      219.49      8.31 o 
   2 -16   4        0.24        5.18      5.34 o 
  -4 -15   4       22.64       19.68      3.11 o 
  -3 -15   4       86.35       97.70      4.64 o 
  -2 -15   4        0.58        2.84      3.80 o 
  -1 -15   4        1.17        9.18      3.34 o 
   0 -15   4       11.64       21.35     12.50 o 
   1 -15   4      173.02      180.11     12.85 o 
   2 -15   4       30.35       21.01     10.67 o 
   3 -15   4       66.19       88.03     25.16 o 
  -5 -14   4       56.88       61.33      4.48 o 
  -4 -14   4        4.52       10.75      4.10 o 
  -3 -14   4       65.39       63.49      3.98 o 
  -2 -14   4       88.14       81.06      4.41 o 
  -1 -14   4      154.64      141.86      4.95 o 
   0 -14   4      629.62      610.36     11.61 o 
   1 -14   4       48.57       40.44      4.84 o 
   2 -14   4      162.35      156.22      6.94 o 
   3 -14   4      162.77      163.43      6.97 o 
   4 -14   4      163.14      159.28     12.10 o 
  -6 -13   4        0.67        4.62      3.52 o 
  -5 -13   4        0.31        4.68      3.68 o 
  -4 -13   4      242.24      219.76     18.18 o 
  -3 -13   4      396.48      410.63     15.36 o 
  -2 -13   4       41.01       38.99      3.44 o 
  -1 -13   4        8.87       10.48      2.23 o 
   0 -13   4       76.63       87.11      6.99 o 
   1 -13   4      190.11      171.72      6.45 o 
   2 -13   4      192.19      178.33      6.77 o 
   3 -13   4      413.29      428.24     11.59 o 
   4 -13   4      670.78      724.42     13.24 o 
   5 -13   4      151.79      163.20      7.20 o 
  -7 -12   4        9.81        9.18      5.01 o 
  -6 -12   4      102.30      103.91     10.24 o 
  -5 -12   4       31.92       34.88      3.55 o 
  -4 -12   4      284.65      288.27      8.03 o 
  -3 -12   4       19.21       17.70      2.71 o 
  -2 -12   4      183.59      170.90      4.93 o 
  -1 -12   4       18.98       24.52      2.75 o 
   0 -12   4      130.43      142.26      4.46 o 
   1 -12   4        9.90       10.06      2.36 o 
   2 -12   4       62.04       64.94      7.83 o 
   3 -12   4      235.14      281.94      8.18 o 
   4 -12   4      401.21      382.87     17.67 o 
   5 -12   4       57.00       59.33      5.32 o 
   6 -12   4       41.14       46.52      5.05 o 
  -7 -11   4       50.46       52.91      5.46 o 
  -6 -11   4       14.54       15.84      3.46 o 
  -5 -11   4      102.20      105.40      4.41 o 
  -4 -11   4        4.07        8.98      2.26 o 
  -3 -11   4       40.08       44.28      3.23 o 
  -2 -11   4        1.81        6.25      1.84 o 
  -1 -11   4      343.50      320.04      5.73 o 
   0 -11   4      200.05      184.19      4.56 o 
   1 -11   4      427.63      409.16      6.80 o 
   2 -11   4      158.48      169.47      6.39 o 
   3 -11   4       54.71       51.56      4.23 o 
   4 -11   4      687.95      646.54     11.96 o 
   5 -11   4      431.07      451.27     17.84 o 
   6 -11   4       58.14       59.06      5.84 o 
   7 -11   4        1.07        7.84      5.04 o 
  -8 -10   4      442.27      466.22     12.91 o 
  -7 -10   4      131.82      109.71      6.04 o 
  -6 -10   4       73.88       65.69      6.66 o 
  -5 -10   4       90.19       91.41      5.68 o 
  -4 -10   4      299.12      314.86     10.98 o 
  -3 -10   4      181.98      188.77      4.92 o 
  -2 -10   4       19.21       19.02      3.48 o 
  -1 -10   4        3.24        6.52      2.77 o 
   0 -10   4      325.42      311.39      8.25 o 
   1 -10   4       62.40       66.09      5.97 o 
   2 -10   4     2073.65     2133.08     15.24 o 
   3 -10   4      341.51      327.54     11.46 o 
   4 -10   4       34.24       33.51      9.75 o 
   5 -10   4       55.56       52.45      4.37 o 
   6 -10   4        9.39        8.94      2.37 o 
   7 -10   4      135.38      120.99     21.36 o 
  -8  -9   4       60.21       65.80      6.08 o 
  -6  -9   4       12.08        9.22      2.79 o 
  -5  -9   4      253.50      258.65      5.98 o 
  -4  -9   4       76.50       70.81      3.11 o 
  -3  -9   4        0.10        8.02      3.05 o 
  -2  -9   4       33.43       41.06      2.42 o 
  -1  -9   4      274.46      267.62      5.11 o 
   0  -9   4     1510.23     1467.41     17.76 o 
   1  -9   4       26.81       27.35      2.40 o 
   2  -9   4      264.36      235.34      9.27 o 
   3  -9   4      605.02      613.61     13.75 o 
   4  -9   4      622.32      680.87     12.44 o 
   5  -9   4      179.36      197.79      6.39 o 
   6  -9   4      178.78      156.00     11.14 o 
   7  -9   4      262.07      253.27      8.02 o 
   8  -9   4       53.17       59.45      8.79 o 
  -8  -8   4      210.09      235.14     24.84 o 
  -7  -8   4      303.40      304.89     11.82 o 
  -6  -8   4      534.03      529.94     15.81 o 
  -5  -8   4      763.45      739.43      8.62 o 
  -4  -8   4       21.09       23.87      3.48 o 
  -3  -8   4      318.09      307.85      5.48 o 
  -1  -8   4      354.17      330.34      5.44 o 
   0  -8   4      797.06      797.59     12.98 o 
   1  -8   4      307.27      314.99      6.38 o 
   2  -8   4      101.53       90.58      4.71 o 
   3  -8   4      127.00      130.78      4.23 o 
   4  -8   4      416.46      442.47     13.70 o 
   5  -8   4       85.75       84.11      4.54 o 
   6  -8   4        0.06       16.86      6.85 o 
   7  -8   4       80.22       84.35      7.58 o 
   8  -8   4       37.20       36.28      4.42 o 
  -9  -7   4       86.21       90.77      6.58 o 
  -8  -7   4      192.07      202.61      9.07 o 
  -7  -7   4        0.29        9.84      4.94 o 
  -6  -7   4        6.53        6.30      2.56 o 
  -5  -7   4       68.57       67.05      4.27 o 
  -4  -7   4      110.22      103.36      5.48 o 
  -3  -7   4      197.63      213.32      7.68 o 
  -2  -7   4       15.79       13.26      1.69 o 
  -1  -7   4      417.45      375.89      8.54 o 
   0  -7   4      111.20      127.29      3.16 o 
   1  -7   4     1034.06     1028.91      8.77 o 
   2  -7   4     1288.06     1297.14      9.87 o 
   3  -7   4     1424.55     1351.25     12.31 o 
   4  -7   4      935.17      907.23     11.64 o 
   5  -7   4      321.61      336.50      7.62 o 
   6  -7   4       14.68       22.65      3.31 o 
   7  -7   4      556.82      600.04     10.59 o 
   8  -7   4        0.24        7.44      4.61 o 
   9  -7   4        0.67       11.07      4.79 o 
  -9  -6   4      109.16       96.66      6.38 o 
  -8  -6   4       10.72       16.41      4.15 o 
  -7  -6   4       24.66       31.50     11.81 o 
  -6  -6   4      341.51      360.47      8.55 o 
  -5  -6   4     1137.01     1130.53     17.14 o 
  -4  -6   4      187.36      166.04      8.65 o 
  -3  -6   4      704.35      720.49     12.48 o 
  -2  -6   4       88.58       81.21      2.62 o 
  -1  -6   4      712.67      680.03     11.76 o 
   0  -6   4      203.29      215.49      4.75 o 
   1  -6   4      471.65      511.26     14.22 o 
   2  -6   4      463.69      500.16      6.94 o 
   3  -6   4      152.29      118.30      4.35 o 
   4  -6   4       11.91       15.04      1.98 o 
   5  -6   4       96.41       89.44      4.08 o 
   6  -6   4       32.60       33.36      3.64 o 
   7  -6   4      476.36      477.83     20.71 o 
   8  -6   4       38.61       30.32      8.16 o 
   9  -6   4       37.68       29.71      3.90 o 
  -9  -5   4      213.39      219.72     16.83 o 
  -8  -5   4      108.43      117.53      7.87 o 
  -7  -5   4      137.53      125.86     11.01 o 
  -6  -5   4      460.82      440.26     44.47 o 
  -5  -5   4     1248.50     1183.36     27.26 o 
  -4  -5   4      106.16      112.67      5.05 o 
  -3  -5   4       50.91       48.52      2.06 o 
  -2  -5   4       12.51       11.87      2.03 o 
  -1  -5   4       64.49       47.78      2.03 o 
   0  -5   4      570.09      588.56      7.60 o 
   1  -5   4      168.34      132.10      4.12 o 
   2  -5   4     1246.79     1207.15     10.71 o 
   3  -5   4     3116.75     3172.00     64.11 o 
   4  -5   4     1057.26      994.05     15.26 o 
   5  -5   4      317.50      286.53      6.01 o 
   6  -5   4     1174.07     1224.17     37.46 o 
   7  -5   4       26.16       21.30      3.24 o 
   8  -5   4       36.70       34.62      3.96 o 
   9  -5   4       56.42       52.16      5.08 o 
  -9  -4   4      123.07      114.07      9.12 o 
  -8  -4   4      145.03      143.79     10.68 o 
  -7  -4   4       62.40       70.92      4.74 o 
  -6  -4   4     1170.91     1175.03     15.85 o 
  -5  -4   4     1016.00      989.80      9.38 o 
  -4  -4   4       86.32       90.72      2.62 o 
  -3  -4   4      456.48      472.20      7.12 o 
  -2  -4   4      683.97      672.43     13.21 o 
  -1  -4   4        4.33       14.88      1.58 o 
   0  -4   4      463.68      475.44      5.01 o 
   1  -4   4        6.93        6.62      1.72 o 
   2  -4   4     1924.83     1928.77     17.68 o 
   3  -4   4      622.61      609.25      5.60 o 
   4  -4   4       17.22       18.71      1.34 o 
   5  -4   4       66.04       67.67      4.67 o 
   6  -4   4        5.30        7.34      3.19 o 
   7  -4   4      151.97      174.01     10.43 o 
   8  -4   4      407.98      379.48      8.32 o 
   9  -4   4       43.44       36.75      7.46 o 
  10  -4   4        0.15       12.13      5.14 o 
  -9  -3   4      186.11      176.37     10.74 o 
  -8  -3   4       46.94       41.98      4.03 o 
  -7  -3   4       16.96       17.93      4.38 o 
  -6  -3   4      676.37      660.47     10.44 o 
  -5  -3   4     1232.86     1225.48     13.21 o 
  -4  -3   4     2493.87     2673.42     19.25 o 
  -3  -3   4       59.45       50.03      3.04 o 
  -2  -3   4      541.92      572.45      6.65 o 
  -1  -3   4        6.58        5.45      1.00 o 
   0  -3   4      689.70      701.39     12.66 o 
   1  -3   4     2909.99     2950.19     18.34 o 
   2  -3   4      345.13      278.76      6.00 o 
   3  -3   4       18.67       36.31      1.41 o 
   4  -3   4       88.89       82.17      2.90 o 
   5  -3   4      403.06      320.30      7.00 o 
   6  -3   4      696.67      676.20     46.68 o 
   7  -3   4       18.57       14.69      3.27 o 
   8  -3   4        3.68        7.10      3.59 o 
   9  -3   4       53.64       58.17      4.81 o 
  10  -3   4      235.00      249.58      7.99 o 
  -9  -2   4       11.22       16.01      6.94 o 
  -8  -2   4        1.83        0.99      3.83 o 
  -7  -2   4      822.65      791.69     11.49 o 
  -6  -2   4      491.67      453.89      8.37 o 
  -5  -2   4        7.09        9.48      5.10 o 
  -4  -2   4       42.12       30.07      3.57 o 
  -3  -2   4     3142.68     3373.93     40.29 o 
  -2  -2   4     1798.04     1835.44     14.14 o 
  -1  -2   4     2016.62     1998.48     25.68 o 
   0  -2   4     1410.75     1592.07     19.98 o 
   1  -2   4     1711.18     1727.16     18.58 o 
   2  -2   4     6135.36     6092.08     45.93 o 
   3  -2   4     1622.49     1638.53     21.69 o 
   4  -2   4        6.60        2.61      0.80 o 
   5  -2   4     1727.48     1749.78     16.10 o 
   6  -2   4     3279.76     3353.33     31.63 o 
   7  -2   4      985.44     1045.20     26.06 o 
   8  -2   4       37.92       42.99      4.01 o 
   9  -2   4      106.72       95.69      5.77 o 
  10  -2   4       23.40       20.53      5.95 o 
  -9  -1   4        5.97        6.90      3.68 o 
  -8  -1   4       12.19        7.08      3.38 o 
  -7  -1   4      245.98      233.46      6.26 o 
  -6  -1   4      668.54      682.09     10.57 o 
  -5  -1   4      621.39      586.25     10.17 o 
  -4  -1   4       36.63       39.35      0.92 o 
  -3  -1   4      127.02      105.83      7.36 o 
  -2  -1   4      234.10      263.10      6.43 o 
  -1  -1   4      297.85      294.86      3.32 o 
   0  -1   4     1192.07     1146.70     19.54 o 
   1  -1   4        0.24        4.01      0.97 o 
   2  -1   4     2651.84     2675.42     21.37 o 
   3  -1   4       56.35       53.17      1.66 o 
   4  -1   4      203.89      194.77      3.29 o 
   5  -1   4     1239.54     1207.12      8.97 o 
   6  -1   4      549.84      514.82      6.56 o 
   7  -1   4      157.50      158.90     16.81 o 
   8  -1   4       15.42       18.04      2.70 o 
   9  -1   4        0.34        2.88      2.33 o 
  10  -1   4        0.83        4.28      4.06 o 
  -9   0   4       17.21       25.38      6.24 o 
  -8   0   4       19.28       20.99      4.25 o 
  -7   0   4       18.91       24.26      6.72 o 
  -6   0   4       47.77       55.49      5.54 o 
  -5   0   4      305.17      306.94      9.32 o 
  -4   0   4      486.14      538.81     13.52 o 
  -3   0   4      400.64      397.18     10.89 o 
  -2   0   4      197.28      254.15      8.53 o 
  -1   0   4     1726.81     1840.85     18.71 o 
   0   0   4     1165.51     1153.33      7.97 o 
   2   0   4     3920.35     3845.82     41.00 o 
   3   0   4     1307.56     1402.02     18.81 o 
   4   0   4      893.02      791.53      7.80 o 
   5   0   4      216.27      203.57      3.76 o 
   6   0   4      615.59      590.23     19.30 o 
   7   0   4      367.02      382.85     14.81 o 
   8   0   4      250.08      243.69     10.24 o 
   9   0   4       11.88       14.28      2.68 o 
  10   0   4       78.40       74.47      5.18 o 
  -9   1   4       24.47       18.45      4.78 o 
  -8   1   4       40.56       39.34      5.29 o 
  -7   1   4      312.82      329.84     10.53 o 
  -6   1   4      272.61      248.01      5.84 o 
  -5   1   4      592.13      605.40      8.63 o 
  -4   1   4     1609.25     1633.66     18.90 o 
  -3   1   4      280.20      204.70      7.10 o 
  -2   1   4      319.79      310.02      6.79 o 
  -1   1   4       99.79       78.51      1.68 o 
   0   1   4     4419.05     4478.73     36.32 o 
   1   1   4     2548.79     2706.48     25.60 o 
   2   1   4      780.79      822.50      9.09 o 
   3   1   4     2271.20     2457.88     27.47 o 
   4   1   4      597.65      571.19      8.24 o 
   5   1   4       58.37       46.17      8.60 o 
   6   1   4        9.38       10.45      1.66 o 
   7   1   4       37.41       26.36      3.12 o 
   8   1   4        2.92        3.96      1.91 o 
   9   1   4        3.50        7.86      4.45 o 
  10   1   4        9.66       12.08      3.34 o 
  -9   2   4        0.12        3.10      5.81 o 
  -8   2   4       68.35       68.70      7.63 o 
  -7   2   4        6.43        7.84      3.48 o 
  -6   2   4     1659.71     1567.14     28.71 o 
  -5   2   4      660.64      601.49      8.03 o 
  -4   2   4       83.79       71.78      1.79 o 
  -3   2   4       65.96       66.45      2.08 o 
  -2   2   4       13.65       14.96      0.79 o 
  -1   2   4      264.93      279.38      4.36 o 
   0   2   4      789.78      741.04     10.28 o 
   2   2   4      284.21      219.65      3.31 o 
   3   2   4        8.36       16.98      1.22 o 
   4   2   4     1203.62     1073.29     10.00 o 
   5   2   4     6625.77     6788.92     65.30 o 
   6   2   4     1853.37     1852.03     18.69 o 
   7   2   4       26.25       30.98      2.25 o 
   8   2   4       12.53       18.58      6.12 o 
   9   2   4      283.95      295.59      7.64 o 
  10   2   4      204.14      216.93     12.83 o 
  -9   3   4       51.00       40.67      7.17 o 
  -8   3   4      333.83      334.10     13.31 o 
  -7   3   4      520.94      509.54     16.16 o 
  -6   3   4      251.43      241.74      8.72 o 
  -5   3   4      386.86      347.74      9.88 o 
  -4   3   4      587.28      653.75     20.54 o 
  -3   3   4     2349.44     2487.04     18.66 o 
  -2   3   4     1217.38     1318.19     15.57 o 
  -1   3   4     1697.71     1873.27     20.02 o 
   0   3   4       81.94       98.85      1.61 o 
   1   3   4     1796.40     1626.73     24.99 o 
   2   3   4       48.07       57.98      2.28 o 
   3   3   4      384.70      388.91      5.22 o 
   4   3   4       59.56       54.66      2.04 o 
   5   3   4      146.40      141.02      3.25 o 
   6   3   4      486.74      463.19      7.20 o 
   7   3   4        1.26        6.02      2.58 o 
   8   3   4      122.40      124.45      3.91 o 
   9   3   4       97.25       75.26      4.97 o 
  10   3   4      100.37      102.38      9.34 o 
  -8   4   4       91.48      111.27      8.52 o 
  -7   4   4      105.98      105.81      7.70 o 
  -6   4   4       58.55       65.43      6.20 o 
  -5   4   4       70.58       71.49      3.40 o 
  -4   4   4       75.26       76.33      2.90 o 
  -3   4   4      911.62      929.27     11.69 o 
  -2   4   4     1854.59     2023.12     23.17 o 
  -1   4   4      170.54      174.74      2.28 o 
   0   4   4      272.18      247.70      6.20 o 
   1   4   4      604.32      550.24      4.95 o 
   2   4   4      228.93      186.91      4.02 o 
   3   4   4      362.57      338.09      5.05 o 
   4   4   4     1023.18      936.20      9.73 o 
   5   4   4     1539.42     1513.10     19.76 o 
   6   4   4      397.84      377.32      5.88 o 
   7   4   4      121.64      123.88      4.32 o 
   8   4   4      363.66      363.56      6.57 o 
   9   4   4       60.48       58.22      3.28 o 
  10   4   4        9.35        6.46      2.78 o 
  -8   5   4      400.16      375.22     12.37 o 
  -7   5   4      149.77      203.49      8.74 o 
  -6   5   4        0.34       14.94      6.02 o 
  -5   5   4       44.17       46.33      2.67 o 
  -4   5   4      365.59      333.04      9.64 o 
  -3   5   4      407.01      412.92      8.70 o 
  -2   5   4     1031.26     1162.36     29.16 o 
  -1   5   4      828.91      917.16     10.69 o 
   0   5   4        5.64        8.48      2.66 o 
   1   5   4      104.15      160.72      2.47 o 
   2   5   4       43.88       44.33      1.47 o 
   3   5   4      497.60      480.66      5.59 o 
   4   5   4      239.06      221.33      7.73 o 
   5   5   4     1246.95     1241.15     13.15 o 
   6   5   4        0.65        6.38      2.64 o 
   7   5   4       11.47        9.74      2.45 o 
   8   5   4        1.14        7.34      2.62 o 
   9   5   4        0.98        6.53      3.05 o 
  10   5   4       59.32       66.36     23.58 o 
  -8   6   4       38.58       35.12      5.66 o 
  -7   6   4      500.83      513.87     17.20 o 
  -6   6   4      149.85      158.31      7.66 o 
  -5   6   4      289.80      283.14      6.01 o 
  -4   6   4     1409.61     1528.56     32.99 o 
  -3   6   4     1165.29     1146.17     19.05 o 
  -2   6   4      391.90      386.73      3.92 o 
  -1   6   4       71.20       75.93      3.48 o 
   0   6   4      155.57      159.92      3.04 o 
   1   6   4       47.22       51.38      2.24 o 
   2   6   4        2.06        3.01      2.80 o 
   3   6   4     1346.60     1249.59     14.15 o 
   4   6   4     3396.92     3386.41     54.97 o 
   5   6   4        5.14        6.11      1.44 o 
   6   6   4       84.56       83.48      3.17 o 
   7   6   4      265.08      269.89     13.11 o 
   8   6   4      466.28      480.08     11.97 o 
   9   6   4       58.20       52.57      3.68 o 
  10   6   4       93.48       94.43      7.98 o 
  -8   7   4       93.65       82.49      8.15 o 
  -7   7   4       84.83       62.95      5.98 o 
  -6   7   4      115.58      136.48      8.19 o 
  -5   7   4      161.27      164.99      4.71 o 
  -4   7   4       48.19       67.97      7.49 o 
  -3   7   4      108.97      113.24      2.73 o 
  -2   7   4      104.16      108.84      4.14 o 
  -1   7   4      816.69      836.50     11.72 o 
   0   7   4     4212.07     4681.82     25.59 o 
   1   7   4     1972.43     2042.23     20.00 o 
   2   7   4        0.68        5.68      1.26 o 
   3   7   4     1262.39     1175.24     19.52 o 
   4   7   4     1010.19     1010.65     15.12 o 
   5   7   4      895.82      839.57      9.28 o 
   6   7   4      926.12      948.71     10.17 o 
   7   7   4      416.16      355.29      6.19 o 
   8   7   4      410.01      396.89     13.12 o 
   9   7   4       65.73       54.74      8.74 o 
  10   7   4       10.35       11.14      2.69 o 
  -7   8   4      138.13      146.53      8.63 o 
  -6   8   4      125.26      126.65      8.22 o 
  -5   8   4      217.10      214.24      8.75 o 
  -4   8   4      427.13      408.32     25.56 o 
  -3   8   4      183.43      199.54     10.22 o 
  -2   8   4      680.86      679.73      7.04 o 
  -1   8   4      109.20      106.61      6.27 o 
   0   8   4       22.63       22.70      2.38 o 
   1   8   4      682.37      759.96      8.80 o 
   2   8   4      633.85      638.17      8.21 o 
   3   8   4     2426.11     2350.43     22.04 o 
   4   8   4     1417.88     1411.52     24.86 o 
   5   8   4      123.10      127.98      4.79 o 
   6   8   4      145.41      151.60      4.44 o 
   7   8   4      102.24      100.43      3.96 o 
   8   8   4      454.84      453.06      8.42 o 
   9   8   4       70.85       66.42      6.16 o 
  10   8   4        1.15        6.19      3.89 o 
  -7   9   4       47.99       59.08      8.28 o 
  -6   9   4        5.05        4.68      6.33 o 
  -5   9   4       54.17       41.78      4.56 o 
  -4   9   4        0.09       10.59      4.68 o 
  -3   9   4       91.99       99.09      5.69 o 
  -2   9   4      275.10      250.18      7.47 o 
  -1   9   4      119.40      116.05      6.85 o 
   0   9   4      164.34      167.73      4.10 o 
   1   9   4       62.23       76.82      2.89 o 
   2   9   4      828.37      840.22     13.54 o 
   3   9   4      754.47      681.98     19.29 o 
   4   9   4      985.71      954.76     10.38 o 
   5   9   4      643.52      619.85     12.83 o 
   6   9   4      312.17      329.38      9.15 o 
   7   9   4      659.86      653.76     19.94 o 
   8   9   4     1047.35     1144.48     40.96 o 
   9   9   4      140.05      124.04      4.85 o 
  -6  10   4       85.83       77.79      7.06 o 
  -5  10   4      419.56      434.85     13.26 o 
  -4  10   4      629.48      601.09     16.04 o 
  -3  10   4       33.50       40.43      3.14 o 
  -2  10   4      278.51      242.30      8.44 o 
  -1  10   4      286.85      278.75      4.57 o 
   0  10   4      155.21      151.32      7.20 o 
   1  10   4      108.08      130.47      7.19 o 
   2  10   4       79.47       75.29      5.22 o 
   3  10   4      353.94      333.69      8.92 o 
   4  10   4      304.58      283.51     11.91 o 
   5  10   4       48.30       42.67      2.80 o 
   6  10   4      529.12      546.91     11.45 o 
   7  10   4      361.83      365.39     10.37 o 
   8  10   4        4.89        6.46      2.56 o 
   9  10   4        4.53        4.48      1.96 o 
  -6  11   4       14.57        9.25      3.61 o 
  -5  11   4       29.53       35.31      5.83 o 
  -4  11   4      202.67      207.76      7.14 o 
  -3  11   4      247.75      242.92      6.30 o 
  -2  11   4       24.87       27.42      5.59 o 
  -1  11   4      106.37      105.89      3.24 o 
   0  11   4      109.29       97.82      6.31 o 
   1  11   4       37.09       23.14      2.09 o 
   2  11   4      476.68      528.13      7.44 o 
   3  11   4      436.46      403.81      6.89 o 
   4  11   4      565.14      584.18      7.56 o 
   5  11   4        1.84       14.08      3.50 o 
   6  11   4      322.83      326.39      8.61 o 
   7  11   4      302.63      283.91      6.59 o 
   8  11   4       20.13       20.84      2.93 o 
   9  11   4       20.39       13.03      2.47 o 
  -5  12   4      402.63      427.15     14.93 o 
  -4  12   4       81.39       71.48     11.74 o 
  -3  12   4      226.91      248.87     18.41 o 
  -2  12   4      117.09      111.78      7.78 o 
  -1  12   4      140.22      153.42      5.25 o 
   0  12   4      396.92      388.97      6.19 o 
   1  12   4      283.85      281.84     12.22 o 
   2  12   4       69.84       73.11      4.59 o 
   3  12   4       76.64       48.11      2.96 o 
   4  12   4      181.24      168.88     10.87 o 
   5  12   4       13.85       12.77      2.14 o 
   6  12   4       30.76       32.80      5.50 o 
   7  12   4        9.95        7.68      2.04 o 
   8  12   4       14.44        9.12      2.49 o 
  -5  13   4        1.29        4.32      6.28 o 
  -4  13   4       55.94       59.69      4.39 o 
  -3  13   4       67.19       64.80      4.59 o 
  -2  13   4        0.76        7.54      3.08 o 
  -1  13   4       53.84       44.91      3.47 o 
   0  13   4        1.00        8.19      2.69 o 
   1  13   4        0.13        9.62      3.01 o 
   2  13   4      113.75      120.43      4.80 o 
   3  13   4      206.78      185.44      4.88 o 
   4  13   4       71.99       99.02      6.74 o 
   5  13   4      261.23      257.99      8.28 o 
   6  13   4      288.59      309.92      6.61 o 
   7  13   4      422.68      386.34     26.09 o 
   8  13   4       69.23       68.68     16.73 o 
  -4  14   4        2.05        7.99      4.47 o 
  -3  14   4       26.60       22.04      3.53 o 
  -2  14   4       11.13        6.41      2.87 o 
  -1  14   4       84.72       90.49      5.12 o 
   0  14   4        6.02        4.71      2.19 o 
   1  14   4       54.40       66.83      3.53 o 
   2  14   4       80.03       74.54      5.88 o 
   3  14   4      525.87      556.97     23.48 o 
   4  14   4      165.05      144.17      4.98 o 
   5  14   4        1.01        5.45      3.82 o 
   6  14   4        1.45        9.51      4.99 o 
   7  14   4      233.69      227.07      8.53 o 
  -3  15   4       82.34       87.86      8.23 o 
  -2  15   4       18.48       21.29      3.58 o 
  -1  15   4      309.07      321.42      8.69 o 
   0  15   4       16.87       13.56      3.00 o 
   1  15   4      106.17       95.65      4.60 o 
   2  15   4       10.52        6.45      2.23 o 
   3  15   4        1.28       13.93      3.95 o 
   4  15   4       36.22       36.71      3.70 o 
   5  15   4      150.89      112.22      8.77 o 
   6  15   4      342.49      392.66     26.05 o 
  -1  16   4        2.22        7.76      4.17 o 
   0  16   4        0.18        1.98      4.50 o 
   1  16   4        0.14        5.58      5.25 o 
   2  16   4       14.93       27.41      5.92 o 
   3  16   4       54.67       48.11      3.83 o 
   4  16   4       64.87       61.98      5.65 o 
   5  16   4       23.61       15.37      4.49 o 
   1  17   4        0.20        4.50      4.17 o 
   2  17   4       12.11        7.63      4.25 o 
   3  17   4        0.36       -0.52      6.88 o 
  -2 -16   5      221.32      211.55      7.77 o 
  -1 -16   5        1.56        6.33      4.94 o 
   0 -16   5      121.04      105.44      8.42 o 
   1 -16   5       45.46       60.77     10.93 o 
  -4 -15   5      196.68      203.48      8.21 o 
  -3 -15   5       29.65       23.24      3.30 o 
  -2 -15   5       35.07       42.69      7.20 o 
  -1 -15   5      194.13      193.13      6.00 o 
   0 -15   5      298.70      293.48     13.50 o 
   1 -15   5      265.30      254.50      8.83 o 
   2 -15   5       27.40       33.58      4.83 o 
   3 -15   5       27.83       27.29      4.47 o 
  -5 -14   5        0.75        3.81      4.80 o 
  -4 -14   5        9.80       20.34      3.89 o 
  -3 -14   5       49.96       57.78      5.28 o 
  -2 -14   5       90.83       82.33      5.87 o 
  -1 -14   5        0.91        9.49      3.94 o 
   0 -14   5       36.63       48.82      3.76 o 
   1 -14   5      254.88      262.05      8.53 o 
   2 -14   5      360.01      338.03      8.76 o 
   3 -14   5       68.67       61.52      7.03 o 
   4 -14   5       33.61       34.77      5.16 o 
  -6 -13   5        1.42        2.24      4.86 o 
  -5 -13   5       44.47       35.07      8.02 o 
  -4 -13   5       21.95       18.86      2.78 o 
  -3 -13   5       18.37       14.28      2.43 o 
  -2 -13   5      394.63      413.89      7.89 o 
  -1 -13   5      198.96      172.74      4.99 o 
   0 -13   5      238.63      234.36      5.62 o 
   1 -13   5       65.54       72.16      6.29 o 
   2 -13   5        8.52       10.43      2.72 o 
   3 -13   5      162.02      172.39      7.15 o 
   4 -13   5      305.69      340.51      9.49 o 
   5 -13   5       76.23       82.88      5.89 o 
  -6 -12   5       29.86       27.80      4.76 o 
  -5 -12   5       39.71       38.81      3.58 o 
  -4 -12   5      107.42      114.75      5.34 o 
  -3 -12   5       41.09       43.82      3.27 o 
  -2 -12   5        0.44        6.88      3.12 o 
  -1 -12   5       83.46       97.57      7.36 o 
   0 -12   5      640.33      654.31      9.56 o 
   1 -12   5       14.77       20.94      4.60 o 
   2 -12   5       78.48       80.25      4.99 o 
   3 -12   5      427.08      434.90     22.27 o 
   4 -12   5      183.40      185.98      7.43 o 
   5 -12   5      110.13      104.07      6.11 o 
   6 -12   5        0.98       13.30      4.48 o 
  -7 -11   5       49.51       45.83      5.69 o 
  -6 -11   5        0.24        5.46      5.02 o 
  -5 -11   5        5.38        5.57      4.93 o 
  -4 -11   5      207.32      211.31      8.29 o 
  -3 -11   5      620.06      613.17     10.14 o 
  -2 -11   5       14.82       14.52      2.19 o 
  -1 -11   5      392.64      394.52      8.05 o 
   0 -11   5       29.98       25.21      2.59 o 
   1 -11   5       35.62       33.24      2.94 o 
   2 -11   5       48.58       46.60      3.79 o 
   3 -11   5       66.07       85.42      5.07 o 
   4 -11   5       79.02       74.50     10.33 o 
   5 -11   5        6.67        5.68      2.32 o 
   6 -11   5        2.79        3.25      3.42 o 
   7 -11   5       15.53       15.08      5.32 o 
  -7 -10   5       12.95       16.59      6.33 o 
  -6 -10   5        0.84       13.63      4.77 o 
  -5 -10   5        4.33        5.18      1.59 o 
  -4 -10   5      168.83      157.64      5.70 o 
  -3 -10   5        0.11        8.03      5.65 o 
  -2 -10   5        0.77        3.87      2.97 o 
  -1 -10   5     1416.09     1482.56     26.96 o 
   0 -10   5     1415.75     1336.75     26.88 o 
   1 -10   5     1811.83     1697.48     17.14 o 
   2 -10   5      192.07      199.72      8.24 o 
   3 -10   5      119.73      142.02      5.68 o 
   4 -10   5      263.54      263.18      7.23 o 
   5 -10   5      150.57      162.29      9.85 o 
   6 -10   5       36.59       40.24      4.28 o 
   7 -10   5       76.32       85.25      6.02 o 
  -8  -9   5      135.94      125.11      7.44 o 
  -7  -9   5       88.66       92.51     14.77 o 
  -6  -9   5        3.47        7.83      4.00 o 
  -5  -9   5       50.25       49.62      3.33 o 
  -4  -9   5      334.95      342.65      6.15 o 
  -3  -9   5        6.47        7.53      1.72 o 
  -2  -9   5       12.10       11.78      1.94 o 
  -1  -9   5       87.21       69.78      8.40 o 
   0  -9   5       83.27       85.78      3.16 o 
   1  -9   5      208.20      194.62      4.28 o 
   2  -9   5       22.21       27.58      3.05 o 
   3  -9   5       23.53       30.71      3.38 o 
   4  -9   5      471.31      473.16     13.13 o 
   5  -9   5      585.34      581.58     25.46 o 
   6  -9   5       10.72       12.94      3.30 o 
   7  -9   5        5.61        8.11      4.07 o 
   8  -9   5       98.97      114.88     22.66 o 
  -8  -8   5      221.04      214.38     36.89 o 
  -7  -8   5      172.80      186.26     18.34 o 
  -6  -8   5       18.66       15.25      4.59 o 
  -5  -8   5      245.83      236.53      7.01 o 
  -4  -8   5        0.23        7.61      3.09 o 
  -3  -8   5       29.93       29.52      2.56 o 
  -2  -8   5      255.89      247.23      4.82 o 
  -1  -8   5     1095.51     1064.08     21.61 o 
   0  -8   5      709.31      661.30     10.71 o 
   1  -8   5      668.28      618.48      8.33 o 
   2  -8   5      586.80      528.36     16.97 o 
   3  -8   5     1288.06     1226.52     20.64 o 
   4  -8   5      859.66      862.20     25.59 o 
   5  -8   5       38.57       43.66      3.76 o 
   6  -8   5      276.50      285.51      8.05 o 
   7  -8   5        9.21       12.49      3.85 o 
   8  -8   5       87.04       97.92      6.13 o 
  -8  -7   5       42.33       29.89      4.68 o 
  -7  -7   5        3.04       14.94      5.24 o 
  -6  -7   5      323.72      372.41     31.54 o 
  -5  -7   5      191.13      174.01      6.14 o 
  -4  -7   5      147.37      142.95     10.10 o 
  -3  -7   5      351.24      366.77      7.28 o 
  -2  -7   5       49.16       46.27      2.37 o 
  -1  -7   5      748.89      697.49      7.66 o 
   0  -7   5      670.88      700.71      9.28 o 
   1  -7   5      594.66      548.43      7.07 o 
   2  -7   5      161.75      164.01      4.77 o 
   3  -7   5      669.87      658.22      6.86 o 
   4  -7   5      357.19      382.12      7.29 o 
   5  -7   5       16.95       28.93      3.71 o 
   6  -7   5       86.00       87.80      7.23 o 
   7  -7   5       87.62      101.85      5.44 o 
   8  -7   5        0.15        7.69      4.78 o 
   9  -7   5       46.02       56.21      5.39 o 
  -8  -6   5      613.48      678.24     20.53 o 
  -7  -6   5       83.48       77.58      4.87 o 
  -6  -6   5       10.24       11.85      2.99 o 
  -5  -6   5      169.42      154.16      5.77 o 
  -4  -6   5        5.05        5.70      1.47 o 
  -3  -6   5      261.36      249.89      4.78 o 
  -2  -6   5       18.45       19.65      1.88 o 
  -1  -6   5     1122.99     1163.33     23.36 o 
   0  -6   5     1503.65     1464.88     12.00 o 
   1  -6   5      952.43      985.74     14.75 o 
   2  -6   5     3916.03     4028.83     47.09 o 
   3  -6   5      763.50      714.33      9.23 o 
   4  -6   5     1192.86     1182.30     25.20 o 
   5  -6   5      105.29      118.26     10.67 o 
   6  -6   5       48.75       54.82      3.55 o 
   7  -6   5      256.95      268.28      7.23 o 
   8  -6   5      218.03      225.09      7.34 o 
   9  -6   5        5.53        6.59      4.29 o 
  -9  -5   5      145.29      137.31     14.19 o 
  -8  -5   5        4.54        4.21      3.82 o 
  -7  -5   5       23.56       25.69      4.54 o 
  -6  -5   5        2.23        5.48      2.46 o 
  -5  -5   5      929.24      895.08     15.25 o 
  -4  -5   5       95.96      106.06      5.28 o 
  -3  -5   5      133.09      123.87      5.33 o 
  -2  -5   5       27.51       24.50      2.24 o 
  -1  -5   5     1318.36     1271.65     10.68 o 
   0  -5   5      237.24      200.82      7.12 o 
   1  -5   5       51.53       38.62      1.88 o 
   2  -5   5      867.67      870.49     14.03 o 
   3  -5   5     3498.60     3553.62     25.98 o 
   4  -5   5     1974.14     2126.70     24.26 o 
   5  -5   5        1.41        1.87      3.80 o 
   6  -5   5        0.18        9.11      7.30 o 
   7  -5   5       10.68        9.81      2.22 o 
   8  -5   5      432.16      395.52      8.56 o 
   9  -5   5        1.78        7.70      3.14 o 
  -9  -4   5      209.00      196.91     11.52 o 
  -8  -4   5      107.40       97.84      5.68 o 
  -7  -4   5       85.72       70.93      4.59 o 
  -6  -4   5      328.55      312.47     11.74 o 
  -5  -4   5      219.52      197.00     10.15 o 
  -4  -4   5      251.47      261.38      8.48 o 
  -3  -4   5      141.29      138.26      7.26 o 
  -2  -4   5      647.30      646.66      7.84 o 
  -1  -4   5      253.68      291.68      4.65 o 
   0  -4   5      100.51      104.63      6.15 o 
   1  -4   5      133.64      112.46      2.44 o 
   2  -4   5     2397.68     2398.38     19.95 o 
   3  -4   5     1091.72     1126.33     28.76 o 
   4  -4   5       32.63       28.32      9.72 o 
   5  -4   5       39.75       39.18      1.75 o 
   6  -4   5      619.35      597.98     14.37 o 
   7  -4   5       45.84       43.27      3.81 o 
   8  -4   5      284.00      276.02     12.45 o 
   9  -4   5      283.88      294.90      7.78 o 
  10  -4   5      265.10      262.28      8.73 o 
  -9  -3   5       20.90       24.42      6.58 o 
  -8  -3   5       29.25       41.92      5.10 o 
  -7  -3   5      359.96      334.07      8.27 o 
  -6  -3   5      110.34      103.60      5.65 o 
  -5  -3   5       56.17       54.05     10.94 o 
  -4  -3   5     1130.09     1088.41     12.18 o 
  -3  -3   5      328.06      345.09      4.67 o 
  -2  -3   5     1107.03     1115.27     11.96 o 
  -1  -3   5      258.55      223.07      3.66 o 
   0  -3   5       14.04       12.51      1.29 o 
   1  -3   5      265.41      360.47      5.29 o 
   2  -3   5      921.56      774.19     17.97 o 
   3  -3   5     1057.50      933.82      9.29 o 
   4  -3   5      557.28      518.32      5.81 o 
   5  -3   5      180.91      183.40      6.79 o 
   6  -3   5      127.93      140.61      4.96 o 
   7  -3   5       26.42       28.83      3.08 o 
   8  -3   5        1.96        8.80      4.58 o 
   9  -3   5       44.82       53.84      4.90 o 
  10  -3   5      143.36      153.60      7.32 o 
  -9  -2   5      468.37      450.57     16.43 o 
  -8  -2   5       56.95       44.46      5.17 o 
  -7  -2   5       75.08       72.92      7.73 o 
  -6  -2   5      276.77      280.41      7.15 o 
  -5  -2   5      494.29      494.46      9.42 o 
  -4  -2   5       12.48        6.81      2.50 o 
  -3  -2   5       48.01       42.16      2.03 o 
  -2  -2   5      225.20      243.27      4.52 o 
  -1  -2   5       16.57       12.57      1.13 o 
   0  -2   5      138.00      130.93      2.92 o 
   1  -2   5      133.58      156.25      6.31 o 
   2  -2   5      438.17      426.97      4.16 o 
   3  -2   5      172.00      193.89      3.45 o 
   4  -2   5      160.78      143.73      2.70 o 
   5  -2   5       34.46       43.35      2.45 o 
   6  -2   5        0.61        7.11      4.87 o 
   7  -2   5      124.70      131.93      4.92 o 
   8  -2   5       36.21       44.25      4.63 o 
   9  -2   5       49.34       39.55     10.96 o 
  10  -2   5      148.57      147.18     11.68 o 
  -9  -1   5       16.90       17.56      5.36 o 
  -8  -1   5       74.85       70.89      6.33 o 
  -7  -1   5        8.95        8.80      2.24 o 
  -6  -1   5      251.63      241.37     18.61 o 
  -5  -1   5       76.51       74.35      3.65 o 
  -4  -1   5       12.60       17.52      2.25 o 
  -3  -1   5      751.39      755.95     14.08 o 
  -2  -1   5      697.29      583.36      8.30 o 
  -1  -1   5       14.57       30.65      0.94 o 
   0  -1   5      746.25      717.20      6.25 o 
   1  -1   5     1326.95     1341.81     14.86 o 
   3  -1   5     2837.81     2934.00     31.79 o 
   4  -1   5     1332.25     1285.11     10.21 o 
   5  -1   5      897.27      879.51      9.10 o 
   6  -1   5      459.49      452.21      6.10 o 
   7  -1   5      144.10      140.33      6.25 o 
   8  -1   5       12.27       14.36      2.58 o 
   9  -1   5       83.68       83.36      5.16 o 
  10  -1   5       98.26      102.86      5.73 o 
  -9   0   5       35.12       33.72      5.89 o 
  -8   0   5       24.02       23.39      5.31 o 
  -7   0   5      388.68      360.55      8.04 o 
  -6   0   5      578.88      579.96      8.98 o 
  -5   0   5      476.41      478.26     11.15 o 
  -4   0   5       13.65       14.50      3.11 o 
  -3   0   5      653.43      779.08     17.40 o 
  -2   0   5       78.38      107.23      3.17 o 
  -1   0   5      930.43      911.48     10.49 o 
   0   0   5      791.23      783.86     13.77 o 
   1   0   5      120.19      130.37      1.55 o 
   2   0   5       92.30       84.26      1.66 o 
   3   0   5      153.78      132.21      8.40 o 
   4   0   5      194.62      166.92      3.27 o 
   5   0   5      153.47      145.26      3.53 o 
   6   0   5      136.13      139.37      3.58 o 
   7   0   5     1385.06     1445.93     11.56 o 
   8   0   5      170.94      158.71      6.25 o 
   9   0   5      155.97      152.28     13.22 o 
  10   0   5        0.23       -0.25      2.50 o 
  -8   1   5        9.68       10.80      6.56 o 
  -7   1   5        0.14        1.57      6.18 o 
  -6   1   5      897.21      918.78     17.48 o 
  -5   1   5     1497.55     1396.96     17.72 o 
  -4   1   5       17.56       26.63      4.13 o 
  -3   1   5     2455.19     2651.19     36.99 o 
  -2   1   5        3.45       12.28      1.69 o 
  -1   1   5       34.06       23.17      0.74 o 
   0   1   5      705.16      594.62     13.17 o 
   1   1   5     8503.36     8499.55     93.08 o 
   2   1   5     3439.19     3316.75     25.24 o 
   3   1   5      374.13      399.12      6.00 o 
   4   1   5     2205.19     2272.79     25.40 o 
   5   1   5     2451.64     2487.68     36.97 o 
   6   1   5     1214.82     1293.82     24.06 o 
   7   1   5      269.17      253.16     13.05 o 
   8   1   5       11.44       12.07      2.04 o 
   9   1   5      209.83      210.26      8.65 o 
  10   1   5      440.72      481.84     25.73 o 
  -9   2   5       27.55       20.40      5.53 o 
  -8   2   5        9.16        2.28      6.73 o 
  -7   2   5      304.93      309.85     11.35 o 
  -6   2   5      440.87      403.21      8.93 o 
  -5   2   5      563.65      540.61     10.82 o 
  -4   2   5      155.96      142.29     11.15 o 
  -3   2   5      718.77      711.41      8.13 o 
  -2   2   5      333.18      437.96      7.42 o 
  -1   2   5       51.41       47.18      1.87 o 
   0   2   5     1151.05     1222.34      9.61 o 
   1   2   5      647.19      702.30      8.42 o 
   2   2   5       36.29       18.78      1.34 o 
   3   2   5      705.50      709.86      6.62 o 
   4   2   5        7.13        8.51      1.11 o 
   5   2   5      242.41      292.30      5.08 o 
   6   2   5      321.52      287.18      6.86 o 
   7   2   5      161.69      153.57      3.73 o 
   8   2   5       45.41       43.83      2.94 o 
   9   2   5        4.08        8.53      4.07 o 
  10   2   5       41.66       37.12      4.04 o 
  -8   3   5        4.29        8.96      5.57 o 
  -7   3   5       10.05       12.44      3.67 o 
  -6   3   5      747.85      788.30     18.13 o 
  -5   3   5      427.33      399.44      7.75 o 
  -4   3   5      354.96      339.19      3.83 o 
  -3   3   5       47.54       42.70      3.05 o 
  -2   3   5        4.06        7.43      1.98 o 
  -1   3   5        3.11        6.06      1.39 o 
   0   3   5     1712.88     1675.93     17.96 o 
   1   3   5     1365.86     1331.05     12.75 o 
   2   3   5      365.14      282.79      4.93 o 
   3   3   5      252.56      329.10      7.57 o 
   4   3   5     1579.35     1615.72     14.72 o 
   5   3   5     1963.98     1990.01     30.64 o 
   6   3   5     1201.62     1245.69     19.98 o 
   7   3   5        0.95        4.61      1.82 o 
   8   3   5        9.43       11.87      2.20 o 
   9   3   5        0.41        8.25      2.52 o 
  10   3   5      228.13      202.78     16.00 o 
  -8   4   5      501.52      496.52     16.09 o 
  -7   4   5      271.15      297.87     11.32 o 
  -6   4   5        9.27        6.92      2.74 o 
  -5   4   5      289.26      302.28      9.55 o 
  -4   4   5      167.53      151.52      2.64 o 
  -3   4   5      730.23      729.06      5.78 o 
  -2   4   5      525.42      546.93     10.42 o 
  -1   4   5       26.48       21.44      1.62 o 
   0   4   5      311.79      270.03      6.00 o 
   1   4   5     1422.45     1272.62     12.53 o 
   2   4   5      646.39      610.32      5.42 o 
   3   4   5      251.59      231.15      5.93 o 
   4   4   5     1357.15     1417.90     17.22 o 
   5   4   5       56.95       39.86      2.14 o 
   6   4   5      632.29      652.64     10.10 o 
   7   4   5        4.47       11.70      2.53 o 
   8   4   5       80.63       80.63      6.03 o 
   9   4   5        2.20        4.74      2.41 o 
  10   4   5       20.58        7.46      2.34 o 
  -8   5   5       75.68       97.79      7.91 o 
  -7   5   5        2.43        7.21      7.12 o 
  -6   5   5      196.35      193.48      7.41 o 
  -5   5   5        5.97       15.25      4.70 o 
  -4   5   5        1.52        4.01      3.41 o 
  -3   5   5      311.31      310.30     11.34 o 
  -2   5   5      145.05      157.18      4.01 o 
  -1   5   5      786.95      854.25      7.15 o 
   0   5   5     6342.01     6533.57     72.17 o 
   1   5   5     1691.71     1792.56     31.48 o 
   2   5   5        1.22       11.79      3.50 o 
   3   5   5      383.42      367.74      5.92 o 
   4   5   5      577.27      476.61      6.57 o 
   5   5   5      797.59      786.34     25.89 o 
   6   5   5      143.40      123.42      7.18 o 
   7   5   5      133.67      118.39      5.07 o 
   8   5   5        5.53        6.85      2.57 o 
   9   5   5       25.06       38.32      3.18 o 
  10   5   5        5.77        4.94      2.00 o 
  -8   6   5        0.52        9.44      7.33 o 
  -7   6   5       69.17       73.03      7.03 o 
  -6   6   5       30.12       29.86      5.46 o 
  -5   6   5        1.63       15.53      5.25 o 
  -4   6   5       67.22       54.31      5.87 o 
  -3   6   5      266.59      254.64      5.07 o 
  -2   6   5       27.96       25.71      3.22 o 
  -1   6   5      266.96      288.28      4.50 o 
   0   6   5      418.42      442.78     17.21 o 
   1   6   5     2046.01     1950.48     20.36 o 
   2   6   5      809.18      764.00      8.00 o 
   3   6   5       37.04       31.05      1.69 o 
   4   6   5      579.37      594.60      6.22 o 
   5   6   5     3583.04     3650.57     34.65 o 
   6   6   5     1228.06     1277.28     23.92 o 
   7   6   5        1.13        8.73      2.99 o 
   8   6   5        7.77        3.90      2.20 o 
   9   6   5       58.65       49.99      3.52 o 
  10   6   5        9.44        5.92      4.16 o 
  -7   7   5      583.93      638.66     18.55 o 
  -6   7   5      201.97      209.76      8.66 o 
  -5   7   5        4.62        4.80      2.81 o 
  -4   7   5        3.52        6.07      1.47 o 
  -3   7   5     2049.32     2181.74     24.22 o 
  -2   7   5       38.57       34.05      1.70 o 
  -1   7   5       13.72       13.74      1.41 o 
   0   7   5      740.10      721.82      7.05 o 
   1   7   5      348.28      387.86      7.74 o 
   2   7   5      202.34      220.32      4.19 o 
   3   7   5      439.44      465.96      5.18 o 
   4   7   5     1090.48     1036.23      9.90 o 
   5   7   5        2.55        8.85      2.04 o 
   6   7   5      600.09      591.93      7.70 o 
   7   7   5        6.80        6.85      2.23 o 
   8   7   5      225.48      200.57      5.04 o 
   9   7   5        5.65        7.52      3.12 o 
  10   7   5        9.88        6.98      2.31 o 
  -7   8   5       88.28       91.25      7.12 o 
  -6   8   5      111.43      117.84      7.58 o 
  -5   8   5       20.46       18.67      3.77 o 
  -4   8   5       93.68       98.14      6.07 o 
  -3   8   5      278.56      285.28      5.80 o 
  -2   8   5        5.38        4.95      1.94 o 
   0   8   5      758.81      800.66     20.86 o 
   1   8   5      329.27      322.96      6.85 o 
   2   8   5      582.23      571.33      6.80 o 
   3   8   5      589.28      536.62      6.63 o 
   4   8   5       82.67       77.19      3.08 o 
   5   8   5       11.79        7.35      1.55 o 
   6   8   5      372.17      359.14     12.16 o 
   7   8   5      388.90      367.36      8.66 o 
   8   8   5      309.51      298.09      8.92 o 
   9   8   5       80.16       72.14      4.00 o 
  10   8   5       23.94       25.65      6.00 o 
  -7   9   5      275.44      317.43     12.63 o 
  -6   9   5       12.40        9.40      3.31 o 
  -5   9   5      332.51      339.18     12.22 o 
  -4   9   5     1049.85     1104.52     11.90 o 
  -3   9   5      134.40      131.60     14.67 o 
  -2   9   5       24.15       33.60      3.92 o 
  -1   9   5      153.53      156.54      3.43 o 
   0   9   5        1.60        4.66      1.45 o 
   1   9   5      161.36      153.29      3.76 o 
   2   9   5       37.96       30.01      1.95 o 
   3   9   5      689.35      678.08      8.80 o 
   4   9   5      295.57      317.71      6.43 o 
   5   9   5      124.32      115.88      4.73 o 
   6   9   5       39.15       34.12      3.83 o 
   7   9   5       41.72       46.02      3.25 o 
   8   9   5        7.04        8.56      2.25 o 
   9   9   5        6.46        7.57      2.82 o 
  -6  10   5        2.28        8.04      5.41 o 
  -5  10   5       24.79       31.32      5.19 o 
  -4  10   5        0.41       14.04      6.51 o 
  -3  10   5       60.09       41.45      7.84 o 
  -2  10   5        1.00        3.33      2.49 o 
  -1  10   5       23.13       28.30      2.60 o 
   0  10   5      134.87      136.42      3.39 o 
   1  10   5      100.61       98.46      4.88 o 
   2  10   5      543.66      562.72     12.42 o 
   3  10   5     2263.49     2321.04     17.17 o 
   4  10   5     1011.20     1017.73     30.43 o 
   5  10   5     1129.47     1064.56     12.59 o 
   6  10   5       32.46       40.29      4.45 o 
   7  10   5      190.23      179.93     11.29 o 
   8  10   5      248.16      238.47     12.35 o 
   9  10   5       24.49       17.69      3.97 o 
  -6  11   5        2.07        2.85      5.83 o 
  -5  11   5       55.05       61.90      7.11 o 
  -4  11   5      339.65      343.60     12.25 o 
  -3  11   5      197.03      197.59      5.73 o 
  -2  11   5        0.31        4.50      3.00 o 
  -1  11   5       54.68       55.66      2.56 o 
   0  11   5     1033.86     1101.54     16.20 o 
   1  11   5      572.92      601.44     10.00 o 
   2  11   5       12.22       20.01      7.19 o 
   3  11   5       53.23       55.64      5.26 o 
   4  11   5        1.07        7.13      3.37 o 
   5  11   5     1181.99     1150.05     27.16 o 
   6  11   5       54.73       53.96      4.61 o 
   7  11   5       84.94       90.57      8.44 o 
   8  11   5        0.22        2.79      5.35 o 
   9  11   5      165.77      163.44      7.45 o 
  -5  12   5       31.09       28.53      5.76 o 
  -4  12   5       73.07       72.60      7.68 o 
  -3  12   5      230.02      251.99      6.63 o 
  -2  12   5        1.48        7.35      3.64 o 
  -1  12   5      145.19      134.18      6.74 o 
   0  12   5        0.08        9.73      2.84 o 
   1  12   5      139.59      125.51      4.59 o 
   2  12   5      937.89      974.01     31.17 o 
   3  12   5      472.87      454.34     20.55 o 
   4  12   5      201.37      233.52      5.71 o 
   5  12   5        4.82        8.30      2.21 o 
   6  12   5       53.96       50.83      3.30 o 
   7  12   5      200.81      195.83      9.40 o 
   8  12   5      199.71      209.01      8.24 o 
  -4  13   5       72.86       57.52      7.40 o 
  -3  13   5        0.77        5.45      4.28 o 
  -2  13   5      170.84      170.67      5.93 o 
  -1  13   5       48.34       42.89      3.79 o 
   0  13   5       13.17       17.03      2.15 o 
   1  13   5       71.95       82.33      3.69 o 
   2  13   5        0.31        8.79      3.08 o 
   3  13   5      188.56      188.83      4.99 o 
   4  13   5      433.85      449.75      7.97 o 
   5  13   5       37.40       32.84      4.59 o 
   6  13   5        3.04        2.87      2.20 o 
   7  13   5      186.44      185.81     14.49 o 
   8  13   5       62.02       69.78      6.02 o 
  -3  14   5       94.51       93.00     10.71 o 
  -2  14   5       16.79       11.95      2.77 o 
  -1  14   5        0.40        8.77      5.73 o 
   0  14   5       10.40        5.60      3.12 o 
   1  14   5      126.60      141.60      4.50 o 
   2  14   5      393.49      415.09      7.79 o 
   3  14   5      338.01      305.50     14.09 o 
   4  14   5      252.35      271.83      8.14 o 
   5  14   5       60.79       59.41      5.38 o 
   6  14   5      142.98      145.08      7.08 o 
   7  14   5       56.45       48.02      5.14 o 
  -2  15   5        0.71        4.52      4.70 o 
  -1  15   5      227.07      220.31     12.26 o 
   0  15   5       68.62       79.94      6.19 o 
   1  15   5        3.03        8.66      4.27 o 
   2  15   5        9.69        5.97      2.55 o 
   3  15   5      511.20      545.84     10.80 o 
   4  15   5      275.65      251.50      8.24 o 
   5  15   5       88.44       68.92      9.06 o 
   6  15   5      100.41       88.56      7.96 o 
  -1  16   5        1.75        2.40      4.75 o 
   0  16   5       82.70       63.61      8.05 o 
   1  16   5        0.71        1.88      6.95 o 
   2  16   5       94.09      120.78     23.90 o 
   3  16   5       10.52       11.93      3.04 o 
   4  16   5      177.21      185.45      7.73 o 
   5  16   5      117.75      117.20      7.28 o 
  -3 -15   6      159.97      146.45     10.66 o 
  -2 -15   6      155.95      157.85     12.62 o 
  -1 -15   6       26.09       31.26      3.72 o 
   0 -15   6       49.53       43.74      7.23 o 
   1 -15   6      287.52      277.65     13.24 o 
  -4 -14   6      240.41      309.26      9.87 o 
  -3 -14   6       44.39       34.02      3.69 o 
  -2 -14   6       11.94        8.48      2.12 o 
  -1 -14   6       44.80       45.39      4.73 o 
   0 -14   6       56.44       51.91      6.17 o 
   1 -14   6        4.91        4.32      2.24 o 
   2 -14   6       80.05       98.79      6.31 o 
   3 -14   6        2.15       14.61      5.18 o 
   4 -14   6       39.90       29.70      4.84 o 
  -5 -13   6        0.61       12.02      8.68 o 
  -4 -13   6      256.42      231.23     13.82 o 
  -3 -13   6      731.97      746.65     19.19 o 
  -2 -13   6      523.52      520.77     22.87 o 
  -1 -13   6      122.80      105.04      4.44 o 
   0 -13   6      186.73      191.32      7.16 o 
   1 -13   6      280.35      314.68      8.46 o 
   2 -13   6      464.68      456.42     10.45 o 
   3 -13   6      200.15      176.54      8.60 o 
   4 -13   6      416.62      462.02     10.75 o 
   5 -13   6       51.97       60.65      6.47 o 
  -6 -12   6       27.81       25.82      4.77 o 
  -5 -12   6       27.60       34.88      7.44 o 
  -4 -12   6       49.78       56.40      4.11 o 
  -3 -12   6       28.14       33.89      3.44 o 
  -2 -12   6       21.55       20.66      3.08 o 
  -1 -12   6       41.69       43.46      3.51 o 
   0 -12   6      243.97      215.10      5.52 o 
   1 -12   6       19.85       22.93      2.74 o 
   2 -12   6      439.00      393.39      9.11 o 
   3 -12   6        0.09        8.03      4.86 o 
   4 -12   6      358.79      365.55     35.23 o 
   5 -12   6       77.68       83.56     13.10 o 
   6 -12   6        0.50        4.10      4.80 o 
  -6 -11   6      128.85      126.83      7.02 o 
  -5 -11   6       46.75       63.90      6.68 o 
  -4 -11   6       51.49       61.66      6.20 o 
  -3 -11   6      422.61      417.24      7.91 o 
  -2 -11   6       68.73       66.64      4.13 o 
  -1 -11   6       74.39       71.57      3.41 o 
   0 -11   6      921.45      912.89     10.66 o 
   1 -11   6      327.07      315.15     14.17 o 
   2 -11   6      188.69      189.94     16.01 o 
   3 -11   6       36.73       37.86      5.35 o 
   4 -11   6        3.80        9.67      4.20 o 
   5 -11   6       15.35       19.61      5.71 o 
   6 -11   6        8.53        6.31      3.10 o 
   7 -11   6       56.09       64.41     15.45 o 
  -7 -10   6       69.88       69.44      6.06 o 
  -6 -10   6      142.76      147.82      7.77 o 
  -5 -10   6        6.93        6.73      3.23 o 
  -4 -10   6        8.20        9.07      1.85 o 
  -3 -10   6      485.07      491.67     19.89 o 
  -2 -10   6       84.77       75.45      3.55 o 
  -1 -10   6       10.38        8.46      2.08 o 
   0 -10   6       30.53       31.55      2.73 o 
   1 -10   6      170.19      173.06     10.82 o 
   2 -10   6       41.74       32.66      2.72 o 
   3 -10   6       21.61       23.39      3.32 o 
   4 -10   6       12.16        5.72      2.19 o 
   5 -10   6       12.12        7.06      4.25 o 
   6 -10   6       11.04        6.58      2.42 o 
   7 -10   6      123.43      131.69      6.84 o 
  -7  -9   6       24.31       29.21      4.90 o 
  -6  -9   6        0.31       -0.01      4.17 o 
  -5  -9   6        1.83        1.53      4.82 o 
  -4  -9   6      276.88      273.25      9.07 o 
  -3  -9   6      336.84      330.34     12.59 o 
  -2  -9   6     1045.99      995.57     14.91 o 
  -1  -9   6     1381.88     1413.18     13.40 o 
   0  -9   6     1377.70     1331.02     25.03 o 
   1  -9   6       21.02       30.89      2.57 o 
   2  -9   6      651.35      632.41     12.14 o 
   3  -9   6        0.96        5.56      2.77 o 
   4  -9   6       23.63       32.69      3.43 o 
   5  -9   6        1.86       11.13      3.60 o 
   6  -9   6        5.04        6.53      2.72 o 
   7  -9   6       24.19       18.36      4.61 o 
   8  -9   6        7.33       19.20      5.77 o 
  -8  -8   6       27.26       24.58      4.21 o 
  -7  -8   6      106.37      116.24      9.54 o 
  -6  -8   6        0.11        6.33      4.01 o 
  -5  -8   6       30.11       41.19      6.14 o 
  -4  -8   6      174.88      171.86     10.10 o 
  -3  -8   6       39.57       51.98      6.08 o 
  -2  -8   6        1.45        4.87      1.59 o 
  -1  -8   6      296.47      270.84      5.26 o 
   0  -8   6     1276.38     1279.24     13.94 o 
   1  -8   6      286.41      262.66      8.61 o 
   2  -8   6     1447.04     1451.78     12.69 o 
   3  -8   6      168.62      148.30      4.39 o 
   4  -8   6      522.79      536.79      9.73 o 
   5  -8   6      752.58      702.94     11.54 o 
   6  -8   6        2.55        7.83      4.74 o 
   7  -8   6      224.88      200.03     17.94 o 
   8  -8   6      100.64      103.35      8.29 o 
  -8  -7   6      336.18      354.57      9.86 o 
  -7  -7   6      376.85      382.88     10.62 o 
  -6  -7   6       28.19       23.97      3.97 o 
  -5  -7   6      457.96      437.44      8.82 o 
  -4  -7   6       34.10       33.28      3.52 o 
  -3  -7   6      614.76      584.16     12.80 o 
  -2  -7   6      225.48      203.45      4.00 o 
  -1  -7   6     1927.35     1934.72     34.59 o 
   0  -7   6      902.52      837.87     21.68 o 
   1  -7   6      369.00      373.54      6.01 o 
   2  -7   6       96.51       95.53      3.92 o 
   3  -7   6      958.75      966.43     10.09 o 
   4  -7   6      239.90      216.41      6.01 o 
   5  -7   6       51.12       54.33      3.96 o 
   6  -7   6       33.86       30.05      6.85 o 
   7  -7   6      121.14      116.36      6.01 o 
   8  -7   6       52.88       59.29      8.67 o 
   9  -7   6       49.52       44.76      5.15 o 
  -8  -6   6        8.10        5.83      3.41 o 
  -7  -6   6       11.65       21.04      4.33 o 
  -6  -6   6        0.62        0.76      3.51 o 
  -5  -6   6      251.37      271.51      7.46 o 
  -4  -6   6        1.65       10.06      6.81 o 
  -3  -6   6        2.86        5.13      1.45 o 
  -2  -6   6      173.40      178.64      5.36 o 
  -1  -6   6      524.59      500.70      8.90 o 
   0  -6   6     2958.77     2995.86     38.15 o 
   1  -6   6     1486.23     1493.03     30.67 o 
   2  -6   6        6.87       12.26      1.73 o 
   3  -6   6      178.89      164.97      3.51 o 
   4  -6   6      811.77      789.87     27.27 o 
   5  -6   6       23.71       31.37      3.35 o 
   6  -6   6       51.66       78.61      4.98 o 
   7  -6   6      142.69      135.09      5.65 o 
   8  -6   6       31.04       22.87      4.65 o 
   9  -6   6       13.80       13.92      3.62 o 
  -8  -5   6      187.21      197.80      8.94 o 
  -7  -5   6      172.54      171.78      6.80 o 
  -6  -5   6        4.51        8.15      2.57 o 
  -5  -5   6      663.92      641.95     16.25 o 
  -4  -5   6       29.18       28.30      3.27 o 
  -3  -5   6       54.95       53.70      3.96 o 
  -2  -5   6      141.26      106.10      2.96 o 
  -1  -5   6      131.90      126.52      3.13 o 
   0  -5   6       23.90       17.54      1.80 o 
   1  -5   6       83.81       77.23      3.73 o 
   2  -5   6       16.27        9.21      1.42 o 
   3  -5   6       15.29       13.25      1.43 o 
   4  -5   6        9.19       10.60      1.57 o 
   5  -5   6       54.89       60.01      8.52 o 
   6  -5   6       25.30       21.68      2.67 o 
   7  -5   6        4.25       10.64      3.03 o 
   8  -5   6       79.52       79.10      4.97 o 
   9  -5   6        0.17        2.15      6.28 o 
  -8  -4   6        0.63        6.59      3.29 o 
  -7  -4   6        8.84        6.23      4.36 o 
  -6  -4   6      482.56      480.68     30.62 o 
  -5  -4   6      102.24      115.98      5.18 o 
  -4  -4   6      116.73      139.59      9.14 o 
  -3  -4   6       18.19       18.78      2.98 o 
  -2  -4   6     2549.18     2626.45     18.70 o 
  -1  -4   6     3179.03     3197.57     48.10 o 
   0  -4   6     1623.71     1652.46     19.15 o 
   1  -4   6      515.75      436.23      5.44 o 
   2  -4   6     1588.42     1676.12     15.39 o 
   3  -4   6     1498.97     1532.42     27.59 o 
   4  -4   6      857.88      859.68      8.52 o 
   5  -4   6       30.18       34.16      1.84 o 
   6  -4   6      271.36      252.97      6.25 o 
   7  -4   6      124.23      122.29      4.98 o 
   8  -4   6       65.38       65.52      4.65 o 
   9  -4   6       14.72       21.91      3.68 o 
  -8  -3   6      221.53      207.53      7.20 o 
  -7  -3   6        8.93        7.64      2.49 o 
  -6  -3   6       84.42       68.17      7.20 o 
  -5  -3   6        0.64       21.91      4.82 o 
  -4  -3   6      479.47      513.77     21.74 o 
  -3  -3   6       20.87       18.33      1.16 o 
  -2  -3   6      854.44      888.95     17.19 o 
  -1  -3   6        1.65        6.75      2.40 o 
   0  -3   6      824.58      852.53      8.39 o 
   1  -3   6     1550.73     1797.26     14.90 o 
   2  -3   6        8.27       12.47      1.20 o 
   3  -3   6       35.10       34.06      1.64 o 
   4  -3   6       30.11       35.75      2.47 o 
   5  -3   6       52.09       61.40      2.27 o 
   6  -3   6       67.47       74.44      2.76 o 
   7  -3   6      165.65      167.37      5.31 o 
   8  -3   6       60.39       61.32     15.06 o 
   9  -3   6      141.96      146.68      6.46 o 
  10  -3   6      312.06      312.02     25.28 o 
  -8  -2   6      260.61      289.50     12.56 o 
  -7  -2   6        5.16        8.66      4.41 o 
  -6  -2   6      309.91      294.18     12.91 o 
  -5  -2   6      350.08      375.04      7.37 o 
  -4  -2   6        8.77        9.58      1.88 o 
  -3  -2   6        0.44       10.35      3.67 o 
  -2  -2   6     1457.47     1415.53     29.31 o 
  -1  -2   6     5502.71     5539.52     44.38 o 
   0  -2   6     4163.93     4220.98     34.23 o 
   1  -2   6     3020.05     3234.34     31.43 o 
   2  -2   6     1767.31     1629.46     16.62 o 
   3  -2   6     6845.42     7181.47     71.20 o 
   4  -2   6      229.32      234.38      3.98 o 
   5  -2   6       11.99       15.47      1.51 o 
   6  -2   6      757.54      732.90     13.10 o 
   7  -2   6      631.01      622.97      9.33 o 
   8  -2   6       45.32       58.06     12.13 o 
   9  -2   6      155.06      172.77      6.82 o 
  10  -2   6      187.30      172.46      8.06 o 
  -8  -1   6       23.19       22.48      5.45 o 
  -7  -1   6        8.29        8.21      2.34 o 
  -6  -1   6       90.30      122.61     13.27 o 
  -5  -1   6      217.66      233.37      8.36 o 
  -4  -1   6      121.18      131.39      6.60 o 
  -3  -1   6      353.88      299.12     10.23 o 
  -2  -1   6        6.78       18.86      2.14 o 
  -1  -1   6      200.98      181.17      2.83 o 
   0  -1   6        7.87        5.01      1.26 o 
   1  -1   6     2327.12     2501.93     27.20 o 
   2  -1   6      108.08       82.44      2.19 o 
   3  -1   6      802.13      827.57     19.56 o 
   4  -1   6      376.61      353.21      4.25 o 
   5  -1   6       94.24       88.88      2.48 o 
   6  -1   6      320.63      305.60      5.30 o 
   7  -1   6       24.56       18.58      1.99 o 
   8  -1   6        7.35       18.35      9.55 o 
   9  -1   6      302.70      303.96      7.79 o 
  10  -1   6      200.13      178.54      8.43 o 
  -8   0   6       35.97       31.92      6.01 o 
  -7   0   6       35.12       33.13      3.55 o 
  -6   0   6       50.90       59.71      4.76 o 
  -5   0   6      118.65       99.47      4.25 o 
  -4   0   6        0.74        4.34      2.69 o 
  -3   0   6      470.53      470.98      9.64 o 
  -2   0   6      450.25      395.35      9.77 o 
  -1   0   6      697.28      785.81     11.25 o 
   0   0   6       35.95       20.00      1.17 o 
   1   0   6     2166.98     2123.08     18.40 o 
   2   0   6     8891.56     9204.64    101.71 o 
   3   0   6     3582.47     3717.55     32.12 o 
   4   0   6      323.92      337.29      5.94 o 
   5   0   6       58.42       65.66      2.43 o 
   6   0   6       27.04       30.36      2.09 o 
   7   0   6        8.35       14.86      3.29 o 
   8   0   6      101.48       99.14      4.57 o 
   9   0   6       71.27       67.69      4.56 o 
  10   0   6        1.46       10.27      3.49 o 
  -8   1   6      129.87      112.92      8.40 o 
  -7   1   6       72.47       64.05      6.48 o 
  -6   1   6      156.52      121.32      4.45 o 
  -5   1   6       33.56       44.00      6.20 o 
  -4   1   6       21.38       29.39      9.99 o 
  -3   1   6       85.32       81.24      7.46 o 
  -2   1   6      576.69      537.17      6.67 o 
  -1   1   6     1423.20     1439.09     16.05 o 
   0   1   6       17.38       36.00      1.21 o 
   1   1   6       27.50       32.10      0.84 o 
   2   1   6     1414.97     1408.47     13.22 o 
   3   1   6     1411.23     1393.48     13.67 o 
   4   1   6        8.96        6.84      2.66 o 
   5   1   6       16.03       17.33      2.40 o 
   6   1   6       32.05       26.68      2.00 o 
   7   1   6       19.71       34.47      3.55 o 
   8   1   6       30.88       28.83      4.99 o 
   9   1   6      433.35      413.43      8.81 o 
  10   1   6      147.52      140.33      6.16 o 
  -8   2   6        0.18        5.28      7.16 o 
  -7   2   6       11.15       17.08      4.50 o 
  -6   2   6      302.57      275.89     20.68 o 
  -5   2   6      577.83      602.65     16.29 o 
  -4   2   6       72.58       74.50      6.26 o 
  -3   2   6      915.98      946.49     14.83 o 
  -2   2   6      298.42      272.46      7.75 o 
  -1   2   6      149.24      129.86      2.17 o 
   0   2   6     1116.42     1102.63     16.62 o 
   1   2   6     1254.24     1190.62     11.11 o 
   2   2   6     1349.33     1289.70     12.38 o 
   3   2   6       14.81       20.93      1.81 o 
   4   2   6      232.65      238.65      3.63 o 
   5   2   6     1051.26     1122.87     12.31 o 
   6   2   6      372.76      356.76     10.24 o 
   7   2   6       41.08       40.82      4.30 o 
   8   2   6        0.80        5.90      2.55 o 
   9   2   6       71.77       75.64      4.80 o 
  10   2   6      162.25      157.73      7.97 o 
  -8   3   6       17.42        9.66      3.37 o 
  -7   3   6       24.61       26.11      5.87 o 
  -6   3   6      140.21      151.30      7.96 o 
  -5   3   6      413.97      396.99      7.76 o 
  -4   3   6       55.74       48.40      4.12 o 
  -3   3   6      167.96      170.03      3.73 o 
  -2   3   6      517.67      473.32      5.08 o 
  -1   3   6       40.17       33.26      1.40 o 
   0   3   6      187.11      151.94      2.26 o 
   1   3   6      498.85      450.45      5.56 o 
   2   3   6     2191.95     2090.42     24.51 o 
   3   3   6     4443.39     4644.33     68.81 o 
   4   3   6     1438.78     1495.31     11.50 o 
   5   3   6       43.06       40.53      3.47 o 
   6   3   6       43.71       42.05      2.33 o 
   7   3   6        1.85        7.40      2.45 o 
   8   3   6       88.83       90.47      4.30 o 
   9   3   6       20.65       18.45      2.99 o 
  10   3   6        0.72       16.29      8.87 o 
  -8   4   6       25.02       24.52      5.67 o 
  -7   4   6      175.63      191.61      9.60 o 
  -6   4   6      142.19      184.26      9.65 o 
  -5   4   6      275.89      285.82      9.98 o 
  -4   4   6      210.71      195.98      4.94 o 
  -3   4   6      197.45      200.65      7.64 o 
  -2   4   6      166.14      180.06      3.08 o 
  -1   4   6      255.27      241.79      5.31 o 
   0   4   6      120.41      108.45      2.07 o 
   1   4   6      468.66      462.86      3.81 o 
   2   4   6       84.94      101.57      2.73 o 
   3   4   6      839.22      942.16     10.49 o 
   4   4   6       30.85       32.19      1.67 o 
   5   4   6      379.32      395.24      5.25 o 
   6   4   6      162.14      160.93      8.08 o 
   7   4   6       10.37        7.03      1.59 o 
   8   4   6       88.58       80.40      3.52 o 
   9   4   6      107.27      117.06      7.76 o 
  10   4   6      368.25      364.27      9.77 o 
  -8   5   6      219.49      234.45     10.96 o 
  -7   5   6      307.14      311.20     11.72 o 
  -6   5   6       96.75      101.31      7.12 o 
  -5   5   6      108.55       97.48      6.13 o 
  -4   5   6       27.78       30.57      3.97 o 
  -3   5   6      225.48      216.40      3.75 o 
  -2   5   6     1392.73     1469.12     16.83 o 
  -1   5   6     1144.07     1255.07     10.29 o 
   0   5   6      634.82      617.29      9.43 o 
   1   5   6      984.49      905.62      9.57 o 
   2   5   6     2136.06     1819.82     24.18 o 
   3   5   6      630.94      634.16     12.39 o 
   4   5   6     1103.36     1148.78     17.30 o 
   5   5   6     2480.89     2523.52     27.76 o 
   6   5   6      683.01      620.75      7.65 o 
   7   5   6      102.35       97.76      6.36 o 
   8   5   6      731.94      741.57     11.09 o 
   9   5   6       14.18        9.80      4.09 o 
  10   5   6       63.86       56.22      6.61 o 
  -7   6   6      375.59      384.01     12.72 o 
  -6   6   6      168.97      169.32      7.98 o 
  -5   6   6       62.24       55.82      5.78 o 
  -4   6   6      213.47      194.36      7.39 o 
  -3   6   6      193.33      200.17      5.43 o 
  -2   6   6      175.66      187.19      5.90 o 
  -1   6   6      614.00      702.81     20.33 o 
   0   6   6      766.23      793.17      9.70 o 
   1   6   6       56.26       70.99      5.48 o 
   2   6   6       38.99       33.03      3.52 o 
   3   6   6       60.73       64.72      3.06 o 
   4   6   6        6.30        7.34      2.67 o 
   5   6   6       59.54       70.38      7.20 o 
   6   6   6        0.10        9.12      2.80 o 
   7   6   6       22.65       21.12      2.12 o 
   8   6   6        0.37        7.64      3.16 o 
   9   6   6       52.96       54.76      3.55 o 
  10   6   6       14.32        9.33      3.57 o 
  -7   7   6       28.44       29.53      6.14 o 
  -6   7   6       65.15       55.02      6.28 o 
  -5   7   6        4.98        3.24      4.66 o 
  -4   7   6        1.97       16.34      5.03 o 
  -3   7   6      259.02      265.97     13.22 o 
  -2   7   6       40.12       37.63      1.90 o 
  -1   7   6      439.23      444.00      6.01 o 
   0   7   6     2891.57     3057.44     24.63 o 
   1   7   6     2993.54     3070.36     23.99 o 
   2   7   6     1175.49     1167.38      9.22 o 
   3   7   6      721.03      693.98      7.51 o 
   4   7   6     1122.13     1099.70     11.63 o 
   5   7   6      756.21      743.71      8.52 o 
   6   7   6      805.91      781.55     27.70 o 
   7   7   6       27.51       31.50      3.01 o 
   8   7   6       53.22       54.17      5.84 o 
   9   7   6       38.49       41.85      4.47 o 
  10   7   6        2.46       10.74      3.59 o 
  -7   8   6       60.13       38.88      5.50 o 
  -6   8   6      273.47      323.15     12.19 o 
  -5   8   6       22.47       25.36      5.17 o 
  -4   8   6        6.04        4.99      2.22 o 
  -3   8   6      137.10      121.34      6.42 o 
  -2   8   6        4.92        8.31      1.36 o 
  -1   8   6      239.49      245.78      4.06 o 
   0   8   6      144.46      146.20      4.03 o 
   1   8   6        0.53        7.29      2.37 o 
   2   8   6       25.13       34.01      2.07 o 
   3   8   6       75.95       77.43      2.90 o 
   4   8   6      212.02      183.89      3.89 o 
   5   8   6       52.86       50.49      4.15 o 
   6   8   6      203.50      220.17      7.69 o 
   7   8   6        1.26        2.96      2.14 o 
   8   8   6       66.65       92.68     32.91 o 
   9   8   6      235.70      241.41     18.66 o 
  10   8   6      167.83      153.57     17.59 o 
  -6   9   6      205.51      204.19      9.69 o 
  -5   9   6        6.07        2.59      5.34 o 
  -4   9   6        3.74        2.96      6.67 o 
  -3   9   6       79.90       77.99      8.99 o 
  -2   9   6       24.85       31.77      3.86 o 
  -1   9   6      213.69      221.82      4.91 o 
   0   9   6      255.35      267.92      5.68 o 
   1   9   6      726.05      701.37     10.84 o 
   2   9   6       30.40       32.91      2.09 o 
   3   9   6        3.17        8.48      1.44 o 
   4   9   6     1123.43     1112.66     18.20 o 
   5   9   6     1223.34     1191.19     16.70 o 
   6   9   6      117.48      119.27      5.03 o 
   7   9   6        9.76        4.10      1.98 o 
   8   9   6      165.86      153.17     15.09 o 
   9   9   6      267.69      266.60      8.42 o 
  -6  10   6        0.24       -1.60      5.95 o 
  -5  10   6        7.23        4.10      2.93 o 
  -4  10   6      549.72      600.26     12.96 o 
  -3  10   6      278.78      272.86      6.81 o 
  -2  10   6      398.76      361.28      6.60 o 
  -1  10   6       43.13       41.90      4.06 o 
   0  10   6      114.27      124.75      5.22 o 
   1  10   6      883.16      858.80     10.34 o 
   2  10   6      105.85      119.17      5.97 o 
   3  10   6        2.64       10.87      1.98 o 
   4  10   6      270.91      288.30      4.89 o 
   5  10   6      512.31      486.16      9.23 o 
   6  10   6       20.87       21.95      3.25 o 
   7  10   6       90.09       88.29     13.39 o 
   8  10   6      126.07      120.41      6.10 o 
   9  10   6       12.39       14.02      3.25 o 
  -4  11   6       13.02        9.23      3.35 o 
  -3  11   6       18.34       20.98      2.75 o 
  -2  11   6        1.68        7.60      3.59 o 
  -1  11   6       16.27       21.23      2.08 o 
   0  11   6      751.93      766.96      8.06 o 
   1  11   6      123.75      118.68      3.70 o 
   2  11   6      318.29      339.70      5.32 o 
   3  11   6      162.79      177.75      9.37 o 
   4  11   6       40.03       46.80      2.89 o 
   5  11   6        3.21       10.42      7.34 o 
   6  11   6       28.71       26.02      3.52 o 
   7  11   6        5.59        6.60      3.32 o 
   8  11   6        0.29        3.13      4.17 o 
   9  11   6       18.07       22.27      4.37 o 
  -5  12   6       64.64       54.67      7.22 o 
  -4  12   6       61.16       57.56      7.13 o 
  -3  12   6       40.35       37.21      5.51 o 
  -2  12   6        9.05        9.52      2.68 o 
  -1  12   6       57.58       54.57      3.69 o 
   0  12   6      744.84      722.50     10.37 o 
   1  12   6      485.79      445.06     19.42 o 
   2  12   6       45.12       65.21      3.47 o 
   3  12   6        0.97        7.97      3.18 o 
   4  12   6      299.06      338.22     22.48 o 
   5  12   6       87.76       75.98     10.34 o 
   6  12   6      297.37      307.41      8.90 o 
   7  12   6       11.56       10.47      9.36 o 
   8  12   6       20.72       22.96      3.78 o 
  -4  13   6        6.58        6.46      3.13 o 
  -3  13   6       11.56       16.86      3.40 o 
  -2  13   6       57.06       59.38      8.93 o 
  -1  13   6      122.19      129.11      5.42 o 
   0  13   6      138.99      133.10      4.22 o 
   1  13   6      121.97      115.98      5.54 o 
   2  13   6      520.73      529.11     11.31 o 
   3  13   6      228.36      209.49     14.54 o 
   4  13   6        0.22        9.51      4.38 o 
   5  13   6        6.99        9.37      5.21 o 
   6  13   6        2.77        6.26      4.69 o 
   7  13   6      337.59      357.94     15.59 o 
  -3  14   6        7.03        7.49      3.05 o 
  -2  14   6        1.44        9.28      4.11 o 
  -1  14   6      155.14      133.69      5.51 o 
   0  14   6      211.17      231.97     10.15 o 
   1  14   6      121.82      115.78      7.87 o 
   2  14   6      122.89      124.31      5.84 o 
   3  14   6      270.60      240.85     19.63 o 
   4  14   6      672.97      733.93     14.03 o 
   5  14   6      227.70      181.75      7.36 o 
   6  14   6        2.44        8.53      3.81 o 
   7  14   6      148.21      154.71      7.70 o 
  -2  15   6        0.25        3.40      6.54 o 
  -1  15   6       54.64       51.81      5.96 o 
   1  15   6        3.58        7.39      4.37 o 
   2  15   6       31.07       28.85      4.21 o 
   3  15   6      102.41       78.11     10.58 o 
   4  15   6        2.41        8.75      6.86 o 
   5  15   6       66.09       61.38      5.52 o 
   6  15   6        8.86        7.06      3.37 o 
   0  16   6      119.22      142.54     10.10 o 
   1  16   6       57.72       41.79      6.43 o 
   2  16   6      209.21      223.07     15.53 o 
   3  16   6      406.71      423.16     25.96 o 
   4  16   6      159.26      181.11      7.93 o 
  -2 -15   7        5.81        5.33      2.20 o 
  -1 -15   7       10.02       11.17      3.01 o 
   0 -15   7        1.30        4.04      5.48 o 
   1 -15   7       76.22       72.50      5.74 o 
   2 -15   7        7.26        8.09      3.45 o 
  -3 -14   7       31.34       21.52      3.03 o 
  -2 -14   7      324.12      321.10      7.56 o 
  -1 -14   7       38.90       41.63      3.87 o 
   0 -14   7        3.38        4.62      2.42 o 
   1 -14   7      172.74      151.56     10.05 o 
   2 -14   7      157.40      144.80      6.81 o 
   3 -14   7       11.47        9.14      5.16 o 
  -5 -13   7       56.49       56.01      6.27 o 
  -4 -13   7        0.39        7.60      5.82 o 
  -3 -13   7       92.68       91.06      7.64 o 
  -2 -13   7       21.11       21.76      3.31 o 
  -1 -13   7        8.01       12.05      2.81 o 
   0 -13   7        5.35        9.64      2.76 o 
   1 -13   7       97.01      101.61      7.18 o 
   2 -13   7      299.79      310.39      9.58 o 
   3 -13   7       33.30       21.10      7.11 o 
   4 -13   7       70.24       59.97      5.19 o 
   5 -13   7      275.73      284.95      9.69 o 
  -5 -12   7        0.84       14.17      5.63 o 
  -4 -12   7      488.32      532.00     13.71 o 
  -3 -12   7      204.83      172.66      5.68 o 
  -2 -12   7       88.15       84.34      4.25 o 
  -1 -12   7       23.08       28.84      3.27 o 
   0 -12   7      123.08      114.30      4.30 o 
   1 -12   7       40.46       46.70      8.29 o 
   2 -12   7        4.51       13.23      4.42 o 
   3 -12   7       15.64       15.42      5.47 o 
   4 -12   7        2.14       14.85      5.19 o 
   5 -12   7       23.97       32.67      4.50 o 
   6 -12   7       11.92        7.03      3.37 o 
  -6 -11   7       58.48       68.38      6.12 o 
  -5 -11   7       17.60       27.69     10.15 o 
  -4 -11   7       49.46       53.72      5.25 o 
  -3 -11   7      396.30      412.45      7.94 o 
  -2 -11   7      236.24      241.89     12.38 o 
  -1 -11   7       16.96       15.71      2.45 o 
   0 -11   7      209.02      193.50      5.04 o 
   1 -11   7      146.72      133.48      4.35 o 
   2 -11   7      358.42      324.30      7.89 o 
   3 -11   7       12.50       10.11      2.77 o 
   4 -11   7       48.11       57.58      7.39 o 
   5 -11   7       59.01       53.92      8.92 o 
   6 -11   7      115.53      110.01     17.87 o 
  -6 -10   7        0.00       12.43      9.70 o 
  -5 -10   7       28.93       30.17      4.52 o 
  -4 -10   7      361.32      362.66      9.85 o 
  -3 -10   7      602.87      584.98     14.40 o 
  -2 -10   7      581.86      556.15     22.60 o 
  -1 -10   7       27.11       29.00      3.85 o 
   0 -10   7      313.44      284.38      5.54 o 
   1 -10   7     1291.21     1304.05     21.15 o 
   2 -10   7       15.41       19.63      2.51 o 
   3 -10   7       28.48       38.15      3.96 o 
   4 -10   7        3.86        7.55      3.97 o 
   5 -10   7        1.85        7.79      5.01 o 
   6 -10   7       83.97       94.31     20.40 o 
   7 -10   7       55.42       59.82      5.85 o 
  -7  -9   7       76.19       73.65     13.78 o 
  -6  -9   7       13.82       11.61      7.15 o 
  -5  -9   7        0.22       13.14      5.05 o 
  -4  -9   7     1156.87     1189.74     18.17 o 
  -3  -9   7      552.35      571.85     11.29 o 
  -2  -9   7      426.63      427.18      7.11 o 
  -1  -9   7       15.04       19.03      5.46 o 
   0  -9   7      123.01      111.38      3.79 o 
   1  -9   7     1132.61     1091.03     31.03 o 
   2  -9   7       89.78       82.91      3.45 o 
   3  -9   7        1.25       10.09      3.35 o 
   4  -9   7       33.52       47.05      4.45 o 
   5  -9   7      292.12      278.28      7.76 o 
   6  -9   7        2.57        6.58      5.66 o 
   7  -9   7      338.13      361.51      9.71 o 
  -7  -8   7      109.15      102.15     20.94 o 
  -6  -8   7       32.37       36.53      7.58 o 
  -5  -8   7      180.62      184.89     11.93 o 
  -4  -8   7      159.70      161.96      6.38 o 
  -3  -8   7      239.27      224.12      9.97 o 
  -2  -8   7        5.96        7.60      1.64 o 
  -1  -8   7      636.45      643.40     12.15 o 
   0  -8   7      502.70      461.83     14.08 o 
   1  -8   7      100.22       89.75      8.25 o 
   2  -8   7       15.82       21.22      3.39 o 
   3  -8   7       21.81       23.67      2.22 o 
   4  -8   7        1.22        7.27      3.65 o 
   5  -8   7       88.35       81.49      5.05 o 
   6  -8   7       74.64       58.27      5.66 o 
   7  -8   7       36.08       42.93      4.83 o 
   8  -8   7      207.74      222.59     12.89 o 
  -7  -7   7        0.09        5.21      7.74 o 
  -6  -7   7       33.09       37.76      4.68 o 
  -5  -7   7       43.40       57.79     13.74 o 
  -4  -7   7      398.94      440.75      9.51 o 
  -3  -7   7      379.43      365.00      6.14 o 
  -2  -7   7        5.96        6.59      1.90 o 
  -1  -7   7      295.61      283.81      5.51 o 
   0  -7   7     1166.67     1169.43     11.00 o 
   1  -7   7      952.67     1016.93     10.58 o 
   2  -7   7      261.51      244.81      4.96 o 
   3  -7   7       26.40       30.94      2.43 o 
   4  -7   7       57.28       49.14      3.59 o 
   5  -7   7      122.38      114.02     14.56 o 
   6  -7   7        3.90       15.09      4.44 o 
   7  -7   7      299.35      292.67      8.09 o 
   8  -7   7        6.75        8.25      5.18 o 
  -8  -6   7       53.97       56.43      5.75 o 
  -7  -6   7       90.70       84.82      9.09 o 
  -6  -6   7       25.44       19.57      3.48 o 
  -5  -6   7      328.40      332.35      9.09 o 
  -4  -6   7       78.28       72.50      4.59 o 
  -3  -6   7        0.28        0.44      2.38 o 
  -2  -6   7       19.01       17.06      2.30 o 
  -1  -6   7      169.49      168.50      3.64 o 
   0  -6   7      118.51      108.81      5.72 o 
   1  -6   7       87.31       99.28      5.32 o 
   2  -6   7      750.54      702.09      9.26 o 
   3  -6   7        4.22        4.05      1.16 o 
   4  -6   7      285.71      313.35      5.51 o 
   5  -6   7       30.24       53.67      4.02 o 
   6  -6   7       19.75       18.97      3.06 o 
   7  -6   7      261.05      244.56      7.87 o 
   8  -6   7      300.55      327.67      8.86 o 
   9  -6   7      316.68      337.33      9.03 o 
  -8  -5   7       82.63       87.87      7.02 o 
  -7  -5   7        6.01        7.95      4.67 o 
  -6  -5   7       90.81       69.64      8.56 o 
  -5  -5   7      311.50      319.94     16.28 o 
  -4  -5   7      612.39      620.72     11.91 o 
  -3  -5   7      290.18      301.45     11.15 o 
  -2  -5   7     1435.56     1454.87     10.71 o 
  -1  -5   7     1979.91     2041.16     28.76 o 
   0  -5   7      563.88      493.60      9.33 o 
   1  -5   7      110.98      117.72      3.16 o 
   2  -5   7        1.33       10.50      1.87 o 
   3  -5   7       11.93       24.31      4.07 o 
   4  -5   7     1710.20     1825.57     20.24 o 
   5  -5   7      144.35      141.48      4.15 o 
   6  -5   7      483.01      491.68     10.01 o 
   7  -5   7       72.84       75.71      4.64 o 
   8  -5   7        1.66        7.80      7.85 o 
   9  -5   7        1.50       -2.14      4.54 o 
  -8  -4   7      219.74      201.55      7.86 o 
  -7  -4   7       69.65       54.61      9.52 o 
  -6  -4   7       14.65       15.85      4.83 o 
  -5  -4   7       23.81       25.13      3.41 o 
  -4  -4   7      440.15      426.70      8.30 o 
  -3  -4   7      274.19      253.92     10.04 o 
  -2  -4   7        6.04        4.28      1.07 o 
  -1  -4   7       49.98       57.20      4.44 o 
   0  -4   7      261.67      227.11      3.91 o 
   1  -4   7     1155.24     1210.26     28.17 o 
   2  -4   7       78.01       79.64      2.91 o 
   3  -4   7       59.96       61.93      2.82 o 
   4  -4   7      135.89      132.59      7.11 o 
   5  -4   7        1.63        5.59      2.25 o 
   6  -4   7       56.53       50.44      3.45 o 
   7  -4   7      481.44      491.12     10.85 o 
   8  -4   7      121.62      125.62      6.24 o 
   9  -4   7      326.83      345.20      9.56 o 
  -8  -3   7      135.40      131.17      6.54 o 
  -7  -3   7       13.89       16.65      3.62 o 
  -6  -3   7      398.65      400.51     26.55 o 
  -5  -3   7      335.79      327.77     21.07 o 
  -4  -3   7        3.15       10.57      3.72 o 
  -3  -3   7      245.22      252.68      4.96 o 
  -2  -3   7      654.82      611.41     22.18 o 
  -1  -3   7     3854.25     3867.51     28.34 o 
   0  -3   7     6004.15     6513.57     47.08 o 
   1  -3   7        7.30       12.42      1.36 o 
   2  -3   7       91.61       93.18      2.55 o 
   3  -3   7        0.87        5.77      1.61 o 
   4  -3   7      149.70      130.97      3.23 o 
   5  -3   7      128.12      141.46      5.18 o 
   6  -3   7      188.14      172.95      3.87 o 
   7  -3   7       14.76       20.70      4.96 o 
   8  -3   7       11.55       14.77      3.16 o 
   9  -3   7        6.32       11.18      4.77 o 
  10  -3   7      245.83      241.33     10.56 o 
  -8  -2   7      229.31      233.93     12.10 o 
  -7  -2   7        0.80        2.50      3.64 o 
  -6  -2   7       30.60       27.96      4.67 o 
  -5  -2   7      311.60      327.21     19.59 o 
  -4  -2   7        1.49        5.00      2.32 o 
  -3  -2   7      342.40      362.93      8.09 o 
  -2  -2   7        0.99        2.10      3.68 o 
  -1  -2   7     1275.90     1291.14     17.78 o 
   0  -2   7     2237.71     2295.10     37.99 o 
   1  -2   7       47.15       33.20      1.60 o 
   2  -2   7      461.42      468.93      5.90 o 
   3  -2   7      584.56      590.18      8.46 o 
   4  -2   7      112.61      106.02      3.47 o 
   5  -2   7      313.27      318.83      6.06 o 
   6  -2   7      371.75      349.90     12.56 o 
   7  -2   7      312.91      340.12     12.60 o 
   8  -2   7      311.51      321.53     17.05 o 
   9  -2   7       86.16       70.51      8.04 o 
  10  -2   7      285.30      267.17      8.23 o 
  -8  -1   7       80.28       66.10      7.59 o 
  -7  -1   7       13.45       18.23      4.32 o 
  -6  -1   7      159.82      172.25      8.71 o 
  -5  -1   7       42.86       48.34      3.79 o 
  -4  -1   7      342.27      367.07      8.04 o 
  -3  -1   7      380.73      355.21     23.31 o 
  -2  -1   7     4272.22     4461.43     79.19 o 
  -1  -1   7      567.56      531.40      5.88 o 
   0  -1   7      213.48      180.48      4.20 o 
   1  -1   7      667.50      671.42      5.80 o 
   2  -1   7     4376.10     4764.38     32.58 o 
   3  -1   7     2239.68     2257.15     35.14 o 
   4  -1   7      206.27      244.73      7.87 o 
   5  -1   7      387.62      380.76      8.93 o 
   6  -1   7       24.72       26.98      3.49 o 
   7  -1   7      363.76      328.22      9.48 o 
   8  -1   7        0.18        9.37      4.03 o 
   9  -1   7        0.12        8.25      4.36 o 
  10  -1   7       17.77       15.33      9.47 o 
  -8   0   7        0.51        8.34      4.06 o 
  -7   0   7       15.65       10.41      3.44 o 
  -6   0   7      212.43      228.37      6.86 o 
  -5   0   7      194.97      205.18      6.08 o 
  -4   0   7        7.16        9.00      2.39 o 
  -3   0   7       91.77      108.10      6.31 o 
  -2   0   7      344.49      334.48     10.66 o 
  -1   0   7     2085.31     2045.79     37.35 o 
   0   0   7     1209.54     1180.25     12.35 o 
   1   0   7      179.95      198.38      2.85 o 
   2   0   7     3830.18     4081.37     29.99 o 
   3   0   7      221.48      242.50      3.52 o 
   4   0   7       18.83       27.77      1.65 o 
   5   0   7      633.98      652.92      6.50 o 
   6   0   7       74.64       70.82      2.71 o 
   7   0   7       71.83       68.01      3.55 o 
   8   0   7       28.31       26.67      4.46 o 
   9   0   7      333.48      348.49      8.46 o 
  10   0   7      111.86      125.40      6.35 o 
  -8   1   7       38.15       29.84      6.62 o 
  -7   1   7        0.21        2.22      2.81 o 
  -6   1   7        5.33        6.44      4.68 o 
  -5   1   7      156.13      137.57      5.16 o 
  -4   1   7      137.56      123.04      7.15 o 
  -3   1   7       27.12       22.08      2.59 o 
  -2   1   7     1410.31     1452.02     43.91 o 
  -1   1   7     1592.76     1693.16     34.44 o 
   0   1   7      283.96      340.36      9.58 o 
   1   1   7       83.09       47.60      1.00 o 
   2   1   7     1256.94     1255.30      9.16 o 
   3   1   7     3851.30     4233.48     30.18 o 
   4   1   7       61.40       46.70      2.59 o 
   5   1   7        1.83        3.93      0.96 o 
   6   1   7       84.85       91.23      3.05 o 
   7   1   7      408.50      407.13      7.84 o 
   8   1   7      177.66      171.16      4.40 o 
   9   1   7      204.04      187.74      5.94 o 
  10   1   7      206.74      217.97      9.37 o 
  -8   2   7      164.55      163.84     10.27 o 
  -7   2   7       40.66       37.36      6.19 o 
  -6   2   7      488.11      539.73     17.11 o 
  -5   2   7      804.31      835.69     11.43 o 
  -4   2   7      315.36      272.48      6.03 o 
  -3   2   7      273.41      281.65     14.01 o 
  -2   2   7      902.13      772.48      6.20 o 
  -1   2   7     2772.99     2795.15     20.18 o 
   0   2   7     1336.05     1311.14     11.46 o 
   1   2   7      319.94      319.43     11.82 o 
   2   2   7     1956.74     2032.49     34.47 o 
   3   2   7     1938.83     2074.00     13.65 o 
   4   2   7        2.55        4.15      0.79 o 
   5   2   7      168.42      171.86      5.28 o 
   6   2   7      100.87      106.71      8.64 o 
   7   2   7       17.84       20.82      2.55 o 
   8   2   7        8.72        8.47      2.44 o 
   9   2   7      143.81      139.32      8.11 o 
  10   2   7      680.97      684.72     11.94 o 
  -8   3   7       26.50       24.81      6.33 o 
  -7   3   7       41.38       47.36      6.49 o 
  -6   3   7       84.29       79.80      6.47 o 
  -5   3   7      129.26      126.21      8.28 o 
  -4   3   7      210.45      193.31     17.21 o 
  -3   3   7      300.85      310.03     15.18 o 
  -2   3   7      277.87      298.50      4.57 o 
  -1   3   7      103.96      136.27      3.92 o 
   0   3   7       11.41        7.99      0.96 o 
   1   3   7       18.60       14.98      3.13 o 
   2   3   7       16.21       12.84      4.64 o 
   3   3   7      361.99      354.89      3.96 o 
   4   3   7      191.69      167.09      4.79 o 
   5   3   7      592.31      612.16      8.50 o 
   6   3   7      522.90      484.66      9.59 o 
   7   3   7       40.50       34.27      2.49 o 
   8   3   7        3.13        4.41      1.74 o 
   9   3   7       21.66       18.83      2.31 o 
  10   3   7      613.85      673.92     22.41 o 
  -7   4   7       74.70       75.93      7.19 o 
  -6   4   7       40.42       44.38      5.71 o 
  -5   4   7       52.68       52.71      5.47 o 
  -4   4   7      148.63      131.94      6.37 o 
  -3   4   7      662.79      704.09     19.83 o 
  -2   4   7     2258.11     2210.48     26.25 o 
  -1   4   7      120.07      102.35      2.36 o 
   0   4   7      538.77      477.66      4.48 o 
   1   4   7     2817.20     2770.57     16.96 o 
   2   4   7     2521.67     2604.02     31.03 o 
   3   4   7      881.26      919.13     11.61 o 
   4   4   7      569.47      573.73     11.68 o 
   5   4   7        6.94        5.99      2.48 o 
   6   4   7       54.27       42.88      3.54 o 
   7   4   7      153.22      154.23      4.02 o 
   8   4   7      198.79      205.16      4.96 o 
   9   4   7      117.83      103.26      4.45 o 
  10   4   7       38.50       40.06      7.28 o 
  -7   5   7        2.05        9.08      6.13 o 
  -6   5   7       13.76        5.31      2.97 o 
  -5   5   7       13.07        4.62      2.21 o 
  -4   5   7      105.58       93.64      5.79 o 
  -3   5   7       59.82       53.30      3.61 o 
  -2   5   7      286.28      297.17      3.99 o 
  -1   5   7       21.93       15.68      1.74 o 
   0   5   7      615.50      674.81     15.29 o 
   1   5   7      431.42      448.46      5.12 o 
   2   5   7      211.92      200.63      2.88 o 
   3   5   7      419.60      428.51     10.29 o 
   4   5   7       31.23       40.15      6.04 o 
   5   5   7      455.32      467.86      6.73 o 
   6   5   7      248.30      226.22      4.55 o 
   7   5   7      268.08      243.26      7.02 o 
   8   5   7       22.66       16.83      2.27 o 
   9   5   7      127.43      138.07      7.29 o 
  10   5   7      247.09      268.92     11.79 o 
  -7   6   7       56.90       54.13      6.24 o 
  -6   6   7        2.03       11.64      6.08 o 
  -5   6   7        7.19        5.13      4.80 o 
  -4   6   7       22.89       25.99      4.11 o 
  -3   6   7       85.17       94.58      3.62 o 
  -2   6   7      889.65      884.04     16.17 o 
  -1   6   7      749.56      812.24     15.92 o 
   0   6   7      504.72      518.64      5.42 o 
   1   6   7     1705.50     1651.60     19.18 o 
   2   6   7     1926.16     1921.80     15.80 o 
   3   6   7      347.10      341.38      4.20 o 
   4   6   7       47.93       38.44      3.96 o 
   5   6   7      733.03      748.81      7.11 o 
   6   6   7      162.45      155.48      3.91 o 
   7   6   7       31.04       26.87      2.58 o 
   8   6   7      128.55      131.76      5.86 o 
   9   6   7       11.10        9.52      3.02 o 
  10   6   7        1.03        6.33      4.85 o 
  -7   7   7      283.59      309.28     13.82 o 
  -6   7   7       84.32       79.81      6.95 o 
  -5   7   7       20.35       20.11      3.95 o 
  -4   7   7       35.10       23.14      4.09 o 
  -3   7   7      252.19      240.11     20.59 o 
  -2   7   7      412.96      441.82      9.24 o 
  -1   7   7      306.38      316.92      6.84 o 
   0   7   7       15.39       11.37      1.36 o 
   1   7   7       68.05       59.85      2.17 o 
   2   7   7      699.14      701.88     11.91 o 
   3   7   7     1359.51     1327.79     26.89 o 
   4   7   7        1.94        2.15      2.23 o 
   5   7   7      194.08      195.67      5.98 o 
   6   7   7       64.52       62.22      5.32 o 
   7   7   7      146.69      127.05      5.46 o 
   8   7   7       60.19       61.42      4.91 o 
   9   7   7      292.30      294.72      8.33 o 
  10   7   7      144.98      132.74      7.53 o 
  -6   8   7      145.59      151.52      8.92 o 
  -5   8   7        0.68       12.49      5.46 o 
  -4   8   7      163.43      174.53      7.56 o 
  -3   8   7       65.71       69.31      5.08 o 
  -2   8   7      157.27      159.74     18.34 o 
  -1   8   7        0.62        6.39      3.30 o 
   0   8   7     1030.84     1057.09     11.89 o 
   1   8   7      468.91      461.56     12.54 o 
   2   8   7      152.17      110.97      2.76 o 
   3   8   7      102.75       94.60      2.73 o 
   4   8   7      331.30      295.60     11.65 o 
   5   8   7       42.71       38.36      3.62 o 
   6   8   7        2.25       12.61      3.98 o 
   7   8   7       22.94       21.46      5.49 o 
   8   8   7       25.71       27.05      4.15 o 
   9   8   7      374.99      409.60     14.94 o 
  -6   9   7        1.23        9.24      6.48 o 
  -5   9   7        0.09        6.31      5.65 o 
  -4   9   7       45.90       48.86      5.12 o 
  -3   9   7      500.65      506.65     11.09 o 
  -2   9   7      553.53      543.93     12.18 o 
  -1   9   7       72.92       82.62      4.12 o 
   0   9   7       69.09       81.95      2.69 o 
   1   9   7      191.56      150.95      3.62 o 
   2   9   7      542.04      510.00     22.06 o 
   3   9   7      307.85      283.23      7.59 o 
   4   9   7      516.05      510.28      9.42 o 
   5   9   7      157.54      149.28      5.76 o 
   6   9   7        1.98        4.01      2.23 o 
   7   9   7       90.30       87.85      8.12 o 
   8   9   7      105.37      107.07      6.10 o 
   9   9   7      302.04      298.30     21.73 o 
  -5  10   7        0.59        2.66      5.56 o 
  -4  10   7      149.71      152.51      7.83 o 
  -3  10   7       85.16       78.48      5.82 o 
  -2  10   7       11.31       12.17      2.27 o 
  -1  10   7      211.38      201.77      5.03 o 
   0  10   7      344.63      314.41     14.97 o 
   1  10   7      180.22      188.23      4.18 o 
   2  10   7       11.52        9.55      1.63 o 
   3  10   7        4.10       12.13      3.10 o 
   4  10   7      585.41      544.91      9.17 o 
   5  10   7      865.29      923.70     23.15 o 
   6  10   7        0.22        6.24      2.87 o 
   7  10   7        1.09        2.44      6.02 o 
   8  10   7       68.43       74.77     13.59 o 
   9  10   7       62.05       53.77      5.07 o 
  -4  11   7      107.30      129.85      8.17 o 
  -3  11   7      114.86      108.02      6.72 o 
  -2  11   7       10.56       10.78      2.29 o 
  -1  11   7      326.51      306.47      8.97 o 
   0  11   7     1357.26     1465.35     34.79 o 
   1  11   7      658.70      624.86     27.87 o 
   2  11   7      488.74      515.40     10.99 o 
   3  11   7       96.58       97.19      4.91 o 
   4  11   7       59.98       58.34      7.94 o 
   5  11   7      502.02      487.62     28.68 o 
   6  11   7       11.50       11.35      3.24 o 
   7  11   7       91.64      102.31      6.22 o 
   8  11   7      202.73      218.12     14.42 o 
  -4  12   7        9.08       11.33      3.65 o 
  -3  12   7        5.06        7.32      4.67 o 
  -2  12   7        3.99       11.65      3.38 o 
  -1  12   7       10.64        9.88      2.67 o 
   0  12   7      162.57      182.30     14.72 o 
   1  12   7      210.99      180.10      8.16 o 
   2  12   7        5.50       10.74      3.69 o 
   3  12   7       74.29       82.47     12.41 o 
   4  12   7        6.26       11.95      4.63 o 
   5  12   7       76.21       66.78      4.36 o 
   6  12   7        0.05        7.72      4.35 o 
   7  12   7       10.99       15.33      6.15 o 
   8  12   7      144.52      147.41      7.53 o 
  -2  13   7       66.47       81.16      7.14 o 
   0  13   7      511.61      545.24      8.79 o 
   1  13   7      553.19      518.90     26.80 o 
   2  13   7       16.93       33.17      8.19 o 
   3  13   7       39.31       36.05      6.65 o 
   4  13   7      521.04      562.69     11.72 o 
   5  13   7      485.94      530.85     16.85 o 
   7  13   7        0.49       15.26      6.74 o 
  -2  14   7       11.64       17.56      5.98 o 
  -1  14   7       77.50       87.33      7.75 o 
   0  14   7        0.93       11.69      7.41 o 
   1  14   7       10.72        5.44      2.16 o 
   2  14   7       37.35       38.94      4.41 o 
   3  14   7       72.95       80.70      5.73 o 
   4  14   7        3.89        8.61      3.14 o 
   5  14   7       66.90       59.45      5.63 o 
   6  14   7       19.66       21.84      4.87 o 
   7  14   7       61.61       58.43      8.03 o 
  -1  15   7      303.00      266.59     10.90 o 
   0  15   7      186.39      141.26      8.81 o 
   1  15   7       60.76       56.90      9.11 o 
   2  15   7       65.25       61.83      4.77 o 
   3  15   7       74.73       73.67      5.85 o 
   4  15   7       31.63       32.00      4.49 o 
   5  15   7       20.29       23.93      7.95 o 
   1  16   7       78.82       53.17      6.41 o 
   2  16   7        0.25        2.62      4.74 o 
   3  16   7        2.45        8.38      4.54 o 
   4  16   7        2.43        5.76      2.89 o 
  -3 -14   8        2.22        5.79      2.76 o 
  -2 -14   8       57.76       50.82      6.74 o 
  -1 -14   8        3.13        9.82      3.35 o 
   0 -14   8        0.14        5.52      3.03 o 
   1 -14   8        4.15        2.34      2.40 o 
   2 -14   8       30.45       23.49      3.98 o 
   3 -14   8      103.27       93.33      6.54 o 
  -4 -13   8       65.27       86.17      7.07 o 
  -3 -13   8      120.01      114.53     10.85 o 
  -2 -13   8      315.29      291.55     10.57 o 
  -1 -13   8       65.61       66.85      6.54 o 
   0 -13   8        0.95        7.14      3.26 o 
   1 -13   8        7.73        7.23      3.17 o 
   2 -13   8       83.03       87.19      6.07 o 
   3 -13   8        0.19        6.53      5.82 o 
   4 -13   8      138.32      143.64      7.33 o 
  -5 -12   8       63.26       75.95      6.55 o 
  -4 -12   8        9.11       12.87      3.95 o 
  -3 -12   8       42.03       46.07      6.50 o 
  -2 -12   8      470.47      490.07      8.58 o 
  -1 -12   8       85.31       88.59      4.39 o 
   0 -12   8        0.03        5.08      2.72 o 
   1 -12   8       39.32       37.14      5.38 o 
   2 -12   8       41.29       48.15      5.49 o 
   3 -12   8        1.82        7.92      3.30 o 
   4 -12   8      218.46      232.33     15.34 o 
   5 -12   8      723.28      738.06     32.76 o 
  -5 -11   8       13.92        9.81      3.28 o 
  -4 -11   8       40.08       38.42      4.31 o 
  -3 -11   8      394.10      363.21      9.69 o 
  -2 -11   8        3.51       12.52      5.20 o 
  -1 -11   8       50.94       48.52      3.46 o 
   0 -11   8       27.39       27.87      2.78 o 
   1 -11   8       72.38       66.57      3.91 o 
   2 -11   8       68.65       68.11      5.19 o 
   3 -11   8        4.60       11.95      5.85 o 
   4 -11   8        4.02       13.00      4.92 o 
   5 -11   8       58.51       70.62      5.54 o 
   6 -11   8       34.32       40.76      6.79 o 
  -6 -10   8       51.47       47.62      5.13 o 
  -5 -10   8       63.35       69.03      6.14 o 
  -4 -10   8       34.46       38.81      4.99 o 
  -3 -10   8      979.59     1039.38     16.91 o 
  -2 -10   8      248.27      261.93      5.79 o 
  -1 -10   8      209.94      210.15      6.82 o 
   0 -10   8      549.51      536.96      8.48 o 
   1 -10   8      243.02      242.27      5.62 o 
   2 -10   8        1.73        4.50      2.10 o 
   3 -10   8       65.47       60.08      6.93 o 
   4 -10   8       88.97       92.69      5.25 o 
   5 -10   8       21.20       21.39      5.07 o 
   6 -10   8       23.41       20.33      3.62 o 
   7 -10   8       43.32       65.02      7.80 o 
  -6  -9   8        2.87        7.23      3.22 o 
  -5  -9   8        2.52        3.78      4.98 o 
  -4  -9   8      121.43      120.67      6.42 o 
  -3  -9   8       25.91       26.11      4.89 o 
  -2  -9   8      327.28      320.49      7.44 o 
  -1  -9   8       11.52       14.18      2.20 o 
   0  -9   8       47.12       41.20      2.87 o 
   1  -9   8       56.82       48.73      2.74 o 
   2  -9   8       62.94       70.97      3.52 o 
   3  -9   8      136.92      139.84      7.34 o 
   4  -9   8      159.52      167.76      9.33 o 
   5  -9   8      158.14      173.54     11.93 o 
   6  -9   8      141.40      145.76     12.69 o 
   7  -9   8      116.30      134.84      6.86 o 
  -7  -8   8       96.47      106.30     10.65 o 
  -6  -8   8        7.53        9.25      3.48 o 
  -5  -8   8        4.99       12.61      3.97 o 
  -4  -8   8     1078.53     1158.30     17.73 o 
  -3  -8   8      369.22      391.59     28.08 o 
  -2  -8   8        0.69        8.10      4.08 o 
  -1  -8   8        3.73        6.83      2.52 o 
   0  -8   8      336.88      318.01      5.48 o 
   1  -8   8      239.56      243.72      9.09 o 
   2  -8   8      383.03      369.93      7.85 o 
   3  -8   8      383.42      365.86      8.36 o 
   4  -8   8        0.39       10.29      4.69 o 
   5  -8   8       14.11       17.16      4.50 o 
   6  -8   8        8.48        9.22      4.50 o 
   7  -8   8       91.00       81.68      5.59 o 
   8  -8   8      174.86      162.05     14.58 o 
  -7  -7   8      150.17      157.93     25.52 o 
  -6  -7   8       16.55       24.23     10.39 o 
  -5  -7   8       36.22       32.81      4.36 o 
  -4  -7   8       77.22       85.24      5.67 o 
  -3  -7   8        0.27       10.99      5.44 o 
  -2  -7   8      198.63      194.70      5.21 o 
  -1  -7   8      167.84      147.53      3.88 o 
   0  -7   8       49.74       39.99      2.55 o 
   1  -7   8        0.41        8.31      3.03 o 
   2  -7   8      204.40      205.89      5.02 o 
   3  -7   8      737.01      718.56      9.70 o 
   4  -7   8        9.37        6.39      1.53 o 
   5  -7   8      768.94      783.89     24.64 o 
   6  -7   8      502.37      505.59     10.29 o 
   7  -7   8      282.33      288.24      8.33 o 
   8  -7   8      360.81      385.53     14.46 o 
  -7  -6   8       53.11       53.84      5.31 o 
  -6  -6   8       42.10       36.54      8.70 o 
  -5  -6   8      132.79      157.10     11.42 o 
  -4  -6   8      856.16      883.97     13.71 o 
  -3  -6   8      639.11      639.47     10.49 o 
  -2  -6   8      241.90      244.48      5.26 o 
  -1  -6   8       49.14       52.71      3.50 o 
   0  -6   8     1226.59     1181.82     12.46 o 
   1  -6   8      561.88      581.84      7.33 o 
   2  -6   8       16.39       22.68      3.11 o 
   3  -6   8       58.96       72.37      3.39 o 
   4  -6   8        0.71        7.79      2.41 o 
   5  -6   8       18.72       28.42      3.23 o 
   6  -6   8       38.03       41.35      3.72 o 
   7  -6   8        3.74        7.63      3.60 o 
   8  -6   8        0.19       10.11      4.50 o 
   9  -6   8      132.73      127.39      8.73 o 
  -7  -5   8        8.03        7.24      2.66 o 
  -6  -5   8       10.45       10.13      2.69 o 
  -5  -5   8      214.13      213.76      9.34 o 
  -4  -5   8      205.25      202.42     14.02 o 
  -3  -5   8      569.07      598.39     10.73 o 
  -2  -5   8      418.70      410.65      6.07 o 
  -1  -5   8        7.20        6.71      1.90 o 
   0  -5   8       59.10       61.74      2.74 o 
   1  -5   8      504.71      476.74      6.25 o 
   2  -5   8      751.30      764.85     11.55 o 
   3  -5   8        2.80        5.73      1.50 o 
   4  -5   8      118.30      117.32      6.02 o 
   5  -5   8      222.90      236.44      6.08 o 
   6  -5   8      143.86      152.80      5.34 o 
   7  -5   8      559.37      578.54     18.51 o 
   8  -5   8      560.30      609.00     36.14 o 
   9  -5   8        1.71       12.96      4.57 o 
  -7  -4   8        0.41        7.00      5.44 o 
  -6  -4   8      176.91      169.65      8.39 o 
  -5  -4   8      599.69      612.29     16.50 o 
  -4  -4   8     1552.04     1629.15     20.09 o 
  -3  -4   8      148.63      130.68      6.73 o 
  -2  -4   8      698.33      730.66      8.21 o 
  -1  -4   8     2683.11     2819.93     49.19 o 
   0  -4   8      806.53      791.30     22.40 o 
   1  -4   8       53.72       64.33      2.46 o 
   2  -4   8      150.29      147.86      4.00 o 
   3  -4   8      127.74      129.34      3.38 o 
   4  -4   8      271.77      256.60      4.79 o 
   5  -4   8      734.00      712.83      9.85 o 
   6  -4   8      166.75      163.93      5.29 o 
   7  -4   8       17.78       21.62      5.22 o 
   8  -4   8       91.11       86.43      5.27 o 
   9  -4   8       12.32       13.58      5.70 o 
  -8  -3   8      162.26      155.02      7.36 o 
  -7  -3   8       13.86       10.57      2.96 o 
  -6  -3   8      100.14       82.55      5.25 o 
  -5  -3   8      151.32      135.74      5.58 o 
  -4  -3   8      624.71      657.84     18.41 o 
  -3  -3   8      100.69      110.93      9.23 o 
  -2  -3   8      278.83      248.56      4.02 o 
  -1  -3   8        0.23        3.19      3.09 o 
   0  -3   8      529.81      499.74      5.87 o 
   1  -3   8        0.77        2.97      1.03 o 
   2  -3   8       86.26       90.52      2.60 o 
   3  -3   8       20.25       32.66      1.87 o 
   4  -3   8       20.75       22.81      1.78 o 
   5  -3   8       39.73       43.32      3.21 o 
   6  -3   8      494.78      474.23     25.61 o 
   7  -3   8      572.89      607.84     13.19 o 
   8  -3   8      756.72      776.90     13.18 o 
   9  -3   8      313.38      337.12     22.35 o 
  -8  -2   8        5.58       15.54      7.47 o 
  -7  -2   8       11.15        7.37      2.45 o 
  -6  -2   8      269.06      261.49      7.51 o 
  -5  -2   8      642.13      648.16     11.81 o 
  -4  -2   8      240.73      243.34      7.07 o 
  -3  -2   8      318.93      310.89     12.74 o 
  -2  -2   8      374.19      357.65     12.09 o 
  -1  -2   8      301.58      284.93      6.43 o 
   0  -2   8      520.35      532.87     18.32 o 
   1  -2   8      765.82      822.35     12.49 o 
   2  -2   8      109.84      117.01      3.42 o 
   3  -2   8      706.58      711.64     12.30 o 
   4  -2   8      167.75      149.61      6.03 o 
   5  -2   8      156.71      138.31      4.05 o 
   6  -2   8      532.64      520.91      7.84 o 
   7  -2   8      982.61     1042.87     24.85 o 
   8  -2   8      288.95      319.17     20.98 o 
   9  -2   8       23.52       17.51      3.49 o 
  10  -2   8        0.35        2.28      5.20 o 
  -8  -1   8      233.21      215.69     11.23 o 
  -7  -1   8       20.38       20.90     10.64 o 
  -6  -1   8       41.47       47.96      4.34 o 
  -5  -1   8      199.22      195.66     13.62 o 
  -4  -1   8      337.21      348.16     12.54 o 
  -3  -1   8      191.59      177.46      5.12 o 
  -2  -1   8      529.72      465.96     12.21 o 
  -1  -1   8        1.12        7.35      1.49 o 
   0  -1   8     1710.31     1655.01     25.60 o 
   1  -1   8     1527.27     1611.21     16.53 o 
   2  -1   8      184.06      200.58      5.36 o 
   3  -1   8      352.04      329.50      4.57 o 
   4  -1   8       32.02       30.85      2.38 o 
   5  -1   8        5.96        7.49      2.85 o 
   6  -1   8      152.17      133.56      4.63 o 
   7  -1   8      761.04      753.85     11.95 o 
   8  -1   8      338.99      359.25     14.66 o 
   9  -1   8       63.30       55.38      8.62 o 
  10  -1   8       71.97       71.27      5.42 o 
  -8   0   8       88.46       93.71      8.68 o 
  -7   0   8        0.27        5.04      5.59 o 
  -6   0   8      204.25      211.99      6.98 o 
  -5   0   8       69.03       71.07      4.32 o 
  -4   0   8      137.03      127.07      5.74 o 
  -3   0   8       23.73       20.95      3.09 o 
  -2   0   8      512.93      525.62      7.28 o 
  -1   0   8      567.98      551.89     11.34 o 
   0   0   8     1169.04     1164.86     22.16 o 
   1   0   8      501.46      524.97      8.75 o 
   2   0   8     1150.13     1300.11     17.61 o 
   3   0   8     1774.55     1861.52     29.49 o 
   4   0   8      319.14      348.85      4.39 o 
   5   0   8      822.43      809.15     10.34 o 
   6   0   8       34.32       30.75      2.14 o 
   7   0   8      817.19      847.12     16.04 o 
   8   0   8      624.47      616.97     17.44 o 
   9   0   8        4.20        9.05      3.46 o 
  10   0   8       62.48       57.45      6.96 o 
  -8   1   8        5.75        2.48      7.47 o 
  -7   1   8        6.65        4.78      4.33 o 
  -6   1   8      244.57      247.07     19.99 o 
  -5   1   8      302.45      340.22      8.62 o 
  -4   1   8      336.75      322.78      6.98 o 
  -3   1   8      107.61      100.13      4.15 o 
  -2   1   8      294.23      285.54     15.82 o 
  -1   1   8     2936.61     2870.76     31.12 o 
   0   1   8     1114.50     1129.59      9.71 o 
   1   1   8       18.16       14.16      1.09 o 
   2   1   8      268.67      297.57      3.06 o 
   3   1   8       34.11       40.13      1.52 o 
   4   1   8      766.83      824.97      9.48 o 
   5   1   8       63.25       62.81      2.40 o 
   6   1   8       54.66       51.01      3.00 o 
   7   1   8        0.58        8.17      3.91 o 
   8   1   8       97.27       89.53      3.40 o 
   9   1   8      159.41      144.02      5.99 o 
  10   1   8       56.78       44.23      6.27 o 
  -7   2   8        5.16        2.10      6.82 o 
  -6   2   8       23.38       12.22      3.44 o 
  -5   2   8      136.89      132.18      5.07 o 
  -4   2   8       31.26       21.07      2.73 o 
  -3   2   8      233.33      201.12      5.15 o 
  -2   2   8       83.13      103.25      3.78 o 
  -1   2   8       12.58       16.21      1.29 o 
   0   2   8       54.71       48.00      1.67 o 
   1   2   8       38.41       48.14      1.70 o 
   2   2   8      135.37      141.62      3.94 o 
   3   2   8      110.52      129.29      2.25 o 
   4   2   8       87.09       73.35      4.53 o 
   5   2   8      122.36      127.07      3.80 o 
   6   2   8      660.07      688.67     16.69 o 
   7   2   8      337.74      321.65      5.52 o 
   8   2   8      241.62      249.73      5.60 o 
   9   2   8      909.46      916.35     27.67 o 
  10   2   8      205.21      201.37     10.98 o 
  -7   3   8        8.24        3.38      6.61 o 
  -6   3   8      312.45      335.87     12.88 o 
  -5   3   8      535.79      527.57     37.44 o 
  -4   3   8      436.15      471.89     21.38 o 
  -3   3   8     1631.77     1690.18     21.98 o 
  -2   3   8     1927.12     1842.69     25.35 o 
  -1   3   8      389.86      346.65      7.15 o 
   0   3   8       14.66       14.71      1.19 o 
   1   3   8      392.14      391.85      7.71 o 
   2   3   8      958.90     1057.69     12.16 o 
   3   3   8      125.59      136.41      4.11 o 
   4   3   8       11.75       12.39      1.08 o 
   5   3   8      367.85      342.57      5.26 o 
   6   3   8      116.30      107.57      3.45 o 
   7   3   8      118.83      103.29      4.58 o 
   8   3   8        8.24        4.79      1.93 o 
   9   3   8        0.20        6.04      4.11 o 
  10   3   8       28.46       29.75      6.27 o 
  -7   4   8       21.94       20.48      4.62 o 
  -6   4   8       42.97       46.23      5.69 o 
  -5   4   8      220.86      222.75      9.42 o 
  -4   4   8       25.54       25.79      2.67 o 
  -3   4   8      137.43      145.89      5.83 o 
  -2   4   8        0.58        7.58      1.88 o 
  -1   4   8      738.75      749.12      7.67 o 
   0   4   8     1402.48     1470.56     14.20 o 
   1   4   8       82.70       86.01      1.83 o 
   2   4   8       52.87       49.76      3.07 o 
   3   4   8      201.68      180.65      4.88 o 
   4   4   8      346.18      335.46      6.57 o 
   5   4   8      548.23      507.62      6.16 o 
   6   4   8      546.77      569.04      7.97 o 
   7   4   8       77.30       78.66      7.00 o 
   8   4   8       20.63       28.63      6.91 o 
   9   4   8      299.95      333.92     20.89 o 
  10   4   8      397.82      434.50     14.60 o 
  -7   5   8      208.22      202.34     10.63 o 
  -6   5   8      301.13      317.46     11.25 o 
  -5   5   8        0.15        3.15      5.64 o 
  -4   5   8       42.04       43.82      3.57 o 
  -3   5   8      356.25      389.53      7.03 o 
  -2   5   8     1890.80     2003.80     45.75 o 
  -1   5   8     3300.57     3450.55     25.22 o 
   0   5   8      639.99      663.81      6.93 o 
   1   5   8      558.76      534.42      7.54 o 
   2   5   8     1424.86     1444.68     30.63 o 
   3   5   8      172.98      182.28      5.14 o 
   4   5   8       50.35       39.95      2.81 o 
   5   5   8      106.95       96.95      4.15 o 
   6   5   8       79.63       75.96      4.50 o 
   7   5   8      136.22      147.79      5.82 o 
   8   5   8       33.45       30.72      6.22 o 
   9   5   8       45.14       44.42      5.11 o 
  10   5   8       44.35       33.92      5.87 o 
  -7   6   8       21.97       20.54      4.79 o 
  -6   6   8       94.58       98.92      7.42 o 
  -5   6   8       49.01       57.86      5.66 o 
  -4   6   8       10.12       11.74      3.23 o 
  -3   6   8       50.74       45.92      4.97 o 
  -2   6   8      183.85      195.42      5.01 o 
  -1   6   8      281.35      292.11      6.14 o 
   0   6   8       54.98       47.65      2.23 o 
   1   6   8        4.59        6.36      1.24 o 
   2   6   8       99.64       87.40      3.74 o 
   3   6   8      126.89      121.39      4.53 o 
   4   6   8        0.17        8.08      3.10 o 
   5   6   8      573.42      539.33     17.83 o 
   6   6   8      198.38      202.58      8.11 o 
   7   6   8        1.84        6.29      3.69 o 
   8   6   8       61.30       71.80      5.04 o 
   9   6   8      263.16      247.42      7.67 o 
  10   6   8      191.43      195.29     31.06 o 
  -6   7   8       14.64        8.17      3.03 o 
  -5   7   8       55.59       61.77      5.98 o 
  -4   7   8      173.75      185.46      8.06 o 
  -3   7   8      362.84      353.01     25.37 o 
  -2   7   8      241.48      226.35      7.80 o 
  -1   7   8        3.84        9.49      1.39 o 
   0   7   8      434.62      426.05      7.25 o 
   1   7   8      898.37      929.31     20.48 o 
   2   7   8      183.67      168.15      4.81 o 
   3   7   8      108.50      100.38      4.95 o 
   4   7   8      146.05      134.64      4.95 o 
   5   7   8        2.91       10.56      4.63 o 
   6   7   8        1.13        7.29      6.49 o 
   7   7   8       25.98       26.60      3.51 o 
   8   7   8       73.32       65.75     12.56 o 
   9   7   8      125.67      125.56      6.44 o 
  10   7   8      116.38      119.29      6.86 o 
  -6   8   8      123.30      121.16      8.35 o 
  -5   8   8        0.54        0.97      5.70 o 
  -4   8   8       83.32       87.14      6.12 o 
  -3   8   8      321.55      320.13      8.61 o 
  -1   8   8       55.93       53.56      2.77 o 
   0   8   8       51.59       49.65      6.40 o 
   1   8   8       43.37       36.25      2.83 o 
   2   8   8      889.01      893.38     31.68 o 
   3   8   8       97.73       96.67      4.67 o 
   4   8   8      666.11      678.19     12.38 o 
   5   8   8     1222.56     1213.95     25.02 o 
   6   8   8       10.63       12.60      2.89 o 
   7   8   8       32.24       35.87      3.82 o 
   8   8   8      261.29      266.10      8.23 o 
   9   8   8      333.03      316.57      8.89 o 
  -5   9   8        0.51        3.34      5.39 o 
  -4   9   8        1.16        9.99      5.06 o 
  -3   9   8       22.48       18.20      3.17 o 
  -2   9   8      181.68      137.59      4.60 o 
  -1   9   8      207.48      224.76      7.14 o 
   0   9   8      110.67      101.95      4.15 o 
   1   9   8       59.37       70.27      3.71 o 
   2   9   8      289.78      294.28      7.46 o 
   3   9   8       51.41       49.12      4.46 o 
   4   9   8      125.49      131.82      7.36 o 
   5   9   8      450.32      441.26     26.91 o 
   6   9   8       28.01       20.09      3.18 o 
   7   9   8        3.05        7.35      3.59 o 
   8   9   8       55.82       58.63      5.33 o 
   9   9   8      303.66      337.09     25.52 o 
  -5  10   8       30.15       37.69      5.89 o 
  -4  10   8       88.33      108.84      7.42 o 
  -3  10   8      419.02      433.69     14.13 o 
  -2  10   8      606.40      593.11     11.21 o 
  -1  10   8      470.06      431.07     16.55 o 
   0  10   8      129.40      117.80      4.27 o 
   1  10   8      540.39      605.94     15.36 o 
   2  10   8      797.85      828.40     11.93 o 
   3  10   8      841.09      856.24     13.03 o 
   4  10   8        5.79        7.24      6.41 o 
   5  10   8        7.87        7.38      2.38 o 
   6  10   8        0.64        5.50      2.42 o 
   7  10   8       44.97       39.87      4.25 o 
   8  10   8      249.67      259.20     12.48 o 
   9  10   8      153.37      145.43      6.98 o 
  -1  11   8       32.58       29.04      3.04 o 
   0  11   8      296.64      245.19      6.36 o 
   1  11   8        0.07        5.90      4.33 o 
   2  11   8       35.96       39.40     14.17 o 
   3  11   8       59.48       50.77      3.96 o 
   4  11   8       20.69       29.88     11.57 o 
   5  11   8       58.37       77.43      5.28 o 
   6  11   8       29.83       23.95      3.60 o 
   7  11   8        1.04        4.40      3.49 o 
   8  11   8       31.30       44.89      5.48 o 
  -1  12   8       74.54       86.20      6.87 o 
   0  12   8      879.67      870.83     34.04 o 
   1  12   8      425.15      386.79     13.32 o 
   2  12   8      240.64      209.48     11.10 o 
   3  12   8        0.14        8.08      2.71 o 
   4  12   8        4.13        7.78      4.57 o 
   5  12   8       58.02       53.33      4.60 o 
   6  12   8       26.66       21.68      3.72 o 
   7  12   8      123.08      138.50      6.98 o 
   8  12   8       20.59       15.87      8.35 o 
  -1  13   8       11.55       14.47      6.01 o 
   0  13   8       18.10       16.05      2.75 o 
   1  13   8        0.39        6.53      3.90 o 
   2  13   8        4.47        5.86      2.03 o 
   3  13   8       24.99       25.25      4.00 o 
   4  13   8        9.94       21.57      4.88 o 
   5  13   8       27.91       33.29      5.43 o 
   6  13   8        2.13       -2.83      4.63 o 
   7  13   8      420.51      441.45     22.34 o 
  -1  14   8      183.66      147.72      9.36 o 
   0  14   8      379.01      377.54     12.90 o 
   1  14   8      249.95      263.28     23.54 o 
   2  14   8       82.53       66.39      6.27 o 
   3  14   8        6.07        8.22      2.77 o 
   4  14   8      128.19      141.02      8.02 o 
   5  14   8      194.18      189.79      7.92 o 
   6  14   8        4.19        6.91      3.42 o 
   0  15   8       45.57       45.33      6.58 o 
   1  15   8      157.39      164.07     10.74 o 
   2  15   8       42.76       41.94      9.44 o 
   3  15   8       10.85       12.26      3.24 o 
   4  15   8        0.80        5.46      6.32 o 
   5  15   8       25.93       27.87      4.62 o 
  -1 -14   9       40.28       30.77      6.05 o 
   0 -14   9       41.32       44.90      6.63 o 
   1 -14   9        1.00       10.70      4.44 o 
   2 -14   9       36.28       30.01      4.28 o 
  -3 -13   9      103.01       98.45      6.73 o 
  -2 -13   9      211.74      205.51     21.52 o 
  -1 -13   9       65.56       57.95      3.97 o 
   0 -13   9        9.34       10.40      2.97 o 
   1 -13   9       22.18       24.32      3.83 o 
   2 -13   9       10.88       12.64      5.79 o 
   3 -13   9       31.57       36.45      4.83 o 
   4 -13   9       30.95       25.14      8.09 o 
  -4 -12   9       38.96       46.26      7.52 o 
  -3 -12   9       18.05       16.46      3.85 o 
  -2 -12   9        1.91        8.69      4.85 o 
  -1 -12   9        2.59       10.54      2.85 o 
   0 -12   9        0.33        4.25      3.21 o 
   1 -12   9        5.53       10.74      2.76 o 
   2 -12   9       74.17       70.20      4.87 o 
   3 -12   9      104.29       77.93      5.08 o 
   4 -12   9       46.78       52.73      5.15 o 
   5 -12   9      119.88      135.46      7.91 o 
  -5 -11   9       92.05       88.99      7.23 o 
  -4 -11   9       62.30       76.29      9.44 o 
  -3 -11   9       56.16       61.01      4.98 o 
  -2 -11   9      421.24      386.71     16.45 o 
  -1 -11   9       48.09       41.01      3.64 o 
   0 -11   9        1.89        9.87      2.74 o 
   1 -11   9        0.88        9.64      5.58 o 
   2 -11   9       13.18       13.15      2.10 o 
   3 -11   9       14.19       18.46      6.61 o 
   4 -11   9      184.78      188.27      9.02 o 
   5 -11   9      259.51      255.29     25.70 o 
   6 -11   9      156.28      168.62      8.13 o 
  -5 -10   9        1.41        7.85      5.29 o 
  -4 -10   9        7.34       21.53      5.67 o 
  -3 -10   9       66.75       59.47      4.76 o 
  -2 -10   9        2.67       10.50      3.82 o 
  -1 -10   9       24.86       29.24      2.93 o 
   0 -10   9       48.28       52.87      5.38 o 
   1 -10   9      405.52      404.70      7.23 o 
   2 -10   9      158.27      160.39     14.00 o 
   3 -10   9      101.30       95.31     13.72 o 
   4 -10   9      251.15      256.19     15.29 o 
   5 -10   9      203.74      207.99      8.98 o 
   6 -10   9       87.69       94.40      5.84 o 
  -6  -9   9      120.16      133.84     12.10 o 
  -5  -9   9       90.92      103.45      6.64 o 
  -4  -9   9      326.19      318.30     12.43 o 
  -3  -9   9      753.60      792.79     14.53 o 
  -2  -9   9      633.89      629.66     11.00 o 
  -1  -9   9        4.32       10.87      2.90 o 
   0  -9   9       42.81       43.16      5.26 o 
   1  -9   9       21.27       23.26      2.80 o 
   2  -9   9       19.29       16.80      2.19 o 
   3  -9   9        5.18        6.99      2.00 o 
   4  -9   9       96.51       94.43      5.28 o 
   5  -9   9        0.18       14.05      6.31 o 
   6  -9   9       19.59       19.43      3.60 o 
   7  -9   9        1.11        5.87      6.25 o 
  -6  -8   9      183.62      207.12      8.26 o 
  -5  -8   9       24.53       34.83      4.79 o 
  -4  -8   9       46.28       36.80     14.01 o 
  -3  -8   9      183.51      187.84     10.06 o 
  -2  -8   9      247.48      228.90      7.33 o 
  -1  -8   9       17.51       19.61      2.44 o 
   0  -8   9       14.55       10.37      1.86 o 
   1  -8   9      384.08      341.41      7.91 o 
   2  -8   9      161.57      160.83      6.70 o 
   3  -8   9        1.07        4.68      1.39 o 
   4  -8   9      430.66      481.13     14.93 o 
   5  -8   9      730.02      726.62     11.44 o 
   6  -8   9      410.12      412.95      9.38 o 
   7  -8   9      291.77      279.37     32.41 o 
  -6  -7   9       80.56       82.84      9.20 o 
  -5  -7   9       12.33       20.49      4.02 o 
  -4  -7   9      249.39      261.18      7.54 o 
  -3  -7   9      719.70      750.47     14.62 o 
  -2  -7   9       34.58       37.26      2.85 o 
  -1  -7   9        1.18        7.37      3.33 o 
   0  -7   9        2.12        4.12      2.19 o 
   1  -7   9      172.30      179.43      4.32 o 
   2  -7   9      285.58      301.23     15.35 o 
   3  -7   9        2.54        7.37      3.95 o 
   4  -7   9      110.48      111.23      4.70 o 
   5  -7   9       52.23       50.89      3.66 o 
   6  -7   9        7.39        5.99      2.67 o 
   7  -7   9        2.49        4.78      4.48 o 
   8  -7   9       10.00       10.37      2.85 o 
  -7  -6   9      158.13      160.41      8.74 o 
  -6  -6   9       88.95       92.68      8.57 o 
  -5  -6   9        3.99        6.90      3.21 o 
  -4  -6   9      211.47      214.34     21.25 o 
  -3  -6   9      124.50      131.84      6.67 o 
  -2  -6   9      126.18      147.15      5.62 o 
  -1  -6   9      240.30      236.38      4.89 o 
   0  -6   9       12.21        9.68      1.51 o 
   1  -6   9        6.47        6.87      2.45 o 
   2  -6   9        7.49        6.05      1.36 o 
   3  -6   9      733.66      769.58      9.98 o 
   4  -6   9     1929.94     1986.08     22.42 o 
   5  -6   9      343.56      330.40     17.06 o 
   6  -6   9      568.21      580.80      9.72 o 
   7  -6   9      152.96      138.57      5.96 o 
   8  -6   9      250.85      251.78      7.95 o 
  -7  -5   9        0.11        6.70      5.53 o 
  -6  -5   9       28.25       24.27      4.60 o 
  -5  -5   9       93.26       97.78      5.99 o 
  -4  -5   9      284.05      299.15      7.98 o 
  -3  -5   9       65.68       74.35      4.72 o 
  -2  -5   9        1.18       13.67      4.01 o 
  -1  -5   9      497.83      479.57      8.14 o 
   0  -5   9      251.38      227.17      6.47 o 
   1  -5   9      308.16      290.13      4.78 o 
   2  -5   9      855.42      852.21      9.54 o 
   4  -5   9      792.86      794.48     17.03 o 
   5  -5   9       28.40       31.27      3.33 o 
   6  -5   9       12.81       12.39      2.53 o 
   7  -5   9      136.30      138.93      9.01 o 
   8  -5   9       33.01       42.11      4.80 o 
   9  -5   9      109.16      117.90      6.40 o 
  -7  -4   9       29.99       29.93      8.11 o 
  -6  -4   9      127.52      142.41      7.46 o 
  -5  -4   9      107.84      110.17      7.10 o 
  -4  -4   9      262.41      273.05      7.68 o 
  -3  -4   9     1000.73     1048.01     34.90 o 
  -2  -4   9     1591.90     1645.33     20.93 o 
  -1  -4   9       92.63       86.53      5.50 o 
   0  -4   9        2.75        6.28      6.95 o 
   1  -4   9      190.48      187.19      4.81 o 
   2  -4   9       18.28       18.45      1.74 o 
   3  -4   9      136.60      124.78      3.53 o 
   4  -4   9       61.91       62.52      3.51 o 
   5  -4   9      682.19      680.32     18.05 o 
   7  -4   9      624.69      685.54     24.47 o 
   8  -4   9      105.27      102.91      5.47 o 
   9  -4   9       20.12       23.36      5.22 o 
  -7  -3   9       49.86       45.76      5.05 o 
  -6  -3   9       35.99       32.46      4.44 o 
  -5  -3   9      254.75      242.71      7.54 o 
  -4  -3   9      442.78      431.38      9.80 o 
  -3  -3   9       46.87       45.72      8.56 o 
  -2  -3   9      216.90      168.37      5.09 o 
  -1  -3   9      882.17      919.48     14.04 o 
   0  -3   9      973.95      967.34      8.62 o 
   1  -3   9      259.46      255.36      7.50 o 
   2  -3   9       10.28       18.32      1.95 o 
   3  -3   9      259.33      263.91      9.14 o 
   4  -3   9      120.62      118.22      3.48 o 
   5  -3   9     1542.04     1675.85     21.46 o 
   6  -3   9      237.90      227.10      8.68 o 
   7  -3   9      127.76      138.55     12.49 o 
   8  -3   9      248.09      257.84     10.63 o 
   9  -3   9      166.93      163.89     15.42 o 
  -7  -2   9       69.38       69.29      5.59 o 
  -6  -2   9        9.28        7.71      3.65 o 
  -5  -2   9      108.31      121.39      6.42 o 
  -4  -2   9      273.15      316.96      7.75 o 
  -3  -2   9      916.70      983.75     14.69 o 
  -2  -2   9       90.92       92.60      4.06 o 
  -1  -2   9      917.01      915.17     17.45 o 
   0  -2   9      451.99      488.08      9.98 o 
   1  -2   9      472.86      433.03      7.16 o 
   2  -2   9        8.31        4.80      1.47 o 
   3  -2   9      459.86      471.58      7.53 o 
   4  -2   9       85.67       95.51      4.83 o 
   5  -2   9      219.02      203.92      5.59 o 
   6  -2   9        6.16        7.24      2.65 o 
   7  -2   9      404.86      430.01     14.50 o 
   8  -2   9      175.75      158.56     11.35 o 
   9  -2   9       21.65       18.52      9.77 o 
  -7  -1   9        1.44        4.54      5.78 o 
  -6  -1   9       63.87       50.94      9.39 o 
  -5  -1   9      157.87      158.75      6.52 o 
  -4  -1   9       44.45       49.23      4.17 o 
  -3  -1   9      509.77      499.01     10.49 o 
  -2  -1   9     1425.16     1436.11     18.56 o 
  -1  -1   9       10.21       12.95      1.30 o 
   0  -1   9      206.98      211.74      6.10 o 
   1  -1   9       77.17       65.56      2.17 o 
   2  -1   9       28.42       29.64      1.65 o 
   3  -1   9     1157.35     1173.73     14.35 o 
   4  -1   9     1179.06     1230.83     15.45 o 
   5  -1   9      180.01      198.28      6.01 o 
   6  -1   9      800.56      804.92     26.60 o 
   7  -1   9     1414.12     1406.32     19.44 o 
   8  -1   9      329.85      310.06     19.64 o 
   9  -1   9      157.83      156.56      9.11 o 
  10  -1   9       22.74        9.91      4.29 o 
  -7   0   9       28.54       28.33      5.07 o 
  -6   0   9      121.11      115.19      5.65 o 
  -5   0   9      442.50      434.02      9.73 o 
  -4   0   9      435.54      457.87      9.52 o 
  -3   0   9        4.01        9.78      5.98 o 
  -2   0   9       49.75       43.29      6.63 o 
  -1   0   9        0.63        2.27      0.88 o 
   0   0   9     1582.76     1703.97     25.12 o 
   1   0   9      409.18      447.76      6.39 o 
   2   0   9      180.70      188.07      3.71 o 
   3   0   9      720.15      759.61      9.00 o 
   4   0   9        8.79        8.26      1.08 o 
   5   0   9      479.44      520.26      8.56 o 
   6   0   9       71.29       61.81      3.24 o 
   7   0   9       56.99       51.83      2.82 o 
   8   0   9       90.77       98.42      8.07 o 
   9   0   9        1.89        3.63      3.33 o 
  10   0   9        8.76        5.75      8.05 o 
  -7   1   9        9.72        5.34      3.09 o 
  -6   1   9      162.92      138.57      6.57 o 
  -5   1   9       10.82       16.31      3.72 o 
  -4   1   9      307.78      315.55     10.82 o 
  -3   1   9      214.91      211.73      8.28 o 
  -2   1   9       13.68       20.36      6.68 o 
  -1   1   9        3.00        3.43      0.75 o 
   0   1   9      202.01      196.30      3.25 o 
   1   1   9        1.01        7.32      1.63 o 
   2   1   9      289.94      300.58      3.01 o 
   3   1   9     1233.95     1327.27     22.09 o 
   4   1   9        0.52        4.03      3.67 o 
   5   1   9      590.28      593.25     12.56 o 
   6   1   9      181.83      172.09      4.16 o 
   7   1   9     1539.81     1695.25     21.25 o 
   8   1   9     1120.49     1083.19     48.68 o 
   9   1   9      242.27      234.22     10.80 o 
  10   1   9      171.03      161.47     10.49 o 
  -7   2   9        4.18        3.87      8.32 o 
  -6   2   9      153.61      136.09      7.86 o 
  -5   2   9      533.44      570.65     22.11 o 
  -4   2   9     1261.01     1310.44     38.18 o 
  -3   2   9      853.81      846.04     24.95 o 
  -2   2   9      154.84      164.90      7.82 o 
  -1   2   9      225.87      206.09      6.46 o 
   0   2   9      909.71      921.26      9.43 o 
   1   2   9        3.32        4.14      0.54 o 
   2   2   9        7.89        6.42      1.56 o 
   3   2   9      237.92      226.51      8.20 o 
   4   2   9      521.70      533.83      6.48 o 
   5   2   9        9.55       11.86      3.76 o 
   6   2   9       11.47       12.67      2.38 o 
   7   2   9      139.19      129.39      5.28 o 
   8   2   9      187.10      207.20      6.15 o 
   9   2   9       22.37       18.33      4.43 o 
  10   2   9      165.87      152.82     10.59 o 
  -7   3   9        0.96       11.61      6.76 o 
  -6   3   9       21.55       28.85      5.44 o 
  -5   3   9      154.58      156.72      8.03 o 
  -4   3   9      146.26      152.68      5.30 o 
  -3   3   9       71.52       74.70      5.26 o 
  -2   3   9      107.34      105.64      3.67 o 
  -1   3   9      371.59      378.49      9.54 o 
   0   3   9     1057.86     1107.31     10.95 o 
   1   3   9      101.16      100.58      9.82 o 
   2   3   9       30.25       46.92     14.72 o 
   3   3   9       97.93       82.13      6.52 o 
   4   3   9       21.59       26.27      5.27 o 
   5   3   9        9.87       13.88      7.08 o 
   6   3   9     1845.99     1905.94     18.34 o 
   7   3   9      935.84      960.40     16.43 o 
   8   3   9      155.58      143.47     19.01 o 
   9   3   9       90.61       89.80      5.19 o 
  10   3   9      313.35      309.42     13.02 o 
  -7   4   9       21.57       23.27      5.74 o 
  -6   4   9      335.44      367.26     11.76 o 
  -5   4   9      129.89      119.26      6.79 o 
  -4   4   9       71.07       66.80      7.31 o 
  -3   4   9       11.65       15.25      3.46 o 
  -2   4   9      647.68      635.76     19.78 o 
  -1   4   9       83.27       85.67      2.51 o 
   0   4   9        5.41        5.59      1.00 o 
   1   4   9        0.13       10.14      3.14 o 
   2   4   9        0.67        8.20      6.23 o 
   3   4   9       93.42       81.81      3.85 o 
   4   4   9       76.04       80.33      7.45 o 
   5   4   9        0.19       21.70      6.34 o 
   6   4   9       27.22       30.12      6.82 o 
   7   4   9      191.21      194.81     11.01 o 
   8   4   9      116.51      114.18      9.50 o 
   9   4   9        5.72       -0.94      8.10 o 
  10   4   9       84.54       81.94      8.36 o 
  -6   5   9       42.05       37.20      5.36 o 
  -5   5   9      172.03      170.57      8.83 o 
  -4   5   9      163.00      167.76     16.60 o 
  -3   5   9      231.78      209.89      7.07 o 
  -2   5   9      425.11      415.15     24.41 o 
  -1   5   9      709.16      722.54      6.89 o 
   0   5   9      402.92      412.88      5.60 o 
   1   5   9       74.20       90.34      6.08 o 
   2   5   9      196.49      206.48      6.91 o 
   3   5   9        3.88        5.40      2.27 o 
   4   5   9       32.29       28.93      3.00 o 
   5   5   9      158.43      145.43      5.42 o 
   6   5   9      666.34      709.01     10.95 o 
   7   5   9      341.52      325.28      8.28 o 
   8   5   9      290.05      277.89      7.88 o 
   9   5   9      128.85      123.42      6.34 o 
  10   5   9       60.56       65.53      8.22 o 
  -6   6   9       63.65       45.98      5.48 o 
  -5   6   9       44.75       46.55      5.50 o 
  -4   6   9       55.04       57.84      5.25 o 
  -3   6   9      380.40      379.04      7.64 o 
  -2   6   9       12.13       16.16      2.26 o 
  -1   6   9       42.89       45.68      2.08 o 
   0   6   9       33.23       25.32      4.96 o 
   1   6   9      242.26      248.10     11.55 o 
   2   6   9      787.73      786.60     15.31 o 
   3   6   9       27.59       23.26      2.49 o 
   4   6   9      230.08      216.64      6.38 o 
   5   6   9      137.63      136.76      5.73 o 
   6   6   9      256.88      252.82      6.94 o 
   7   6   9      221.20      251.22      7.11 o 
   8   6   9      199.93      231.18     18.49 o 
   9   6   9       21.68       23.61      4.77 o 
  10   6   9       27.58       17.33      4.11 o 
  -6   7   9      193.41      190.26      9.17 o 
  -5   7   9      212.54      204.69      9.76 o 
  -4   7   9      162.04      152.48      7.48 o 
  -3   7   9      382.83      382.73     30.25 o 
  -2   7   9      511.49      526.70     29.46 o 
  -1   7   9      291.49      301.76      7.37 o 
   0   7   9      131.40      130.00      4.44 o 
   1   7   9       63.39       62.54      3.57 o 
   2   7   9      128.35      103.17      4.25 o 
   3   7   9      212.21      191.52      5.74 o 
   4   7   9      388.52      393.27      9.70 o 
   5   7   9      751.63      748.33     13.17 o 
   6   7   9       86.78       89.74      5.22 o 
   7   7   9       92.16       98.04      5.79 o 
   8   7   9       36.39       37.54      5.56 o 
   9   7   9      112.36      110.06      6.63 o 
  -5   8   9       72.30       73.84      6.60 o 
  -4   8   9        4.93       10.06      3.85 o 
  -3   8   9      238.17      236.26      8.09 o 
  -2   8   9      275.12      261.37     17.36 o 
  -1   8   9       15.17       16.71      3.66 o 
   0   8   9      128.30      117.21      4.43 o 
   1   8   9       26.25       14.94      3.67 o 
   2   8   9       60.65       61.62      3.98 o 
   3   8   9      240.98      218.83      6.08 o 
   4   8   9      361.51      320.08     18.40 o 
   5   8   9       14.41       14.78      3.50 o 
   6   8   9      151.14      163.18     19.89 o 
   7   8   9      510.90      528.86     33.12 o 
   8   8   9      233.81      233.50      8.17 o 
   9   8   9      417.18      426.03     24.79 o 
  -5   9   9       71.61       75.11      7.10 o 
  -4   9   9       44.74       62.68      5.82 o 
  -3   9   9      485.35      521.34     11.07 o 
  -2   9   9     1426.31     1292.13     19.24 o 
  -1   9   9      332.03      332.63     16.42 o 
   0   9   9       72.52       75.47      3.99 o 
   1   9   9       44.04       43.57      3.52 o 
   2   9   9      315.05      333.63      7.84 o 
   3   9   9      164.23      160.49      6.21 o 
   4   9   9       23.12       43.22      4.61 o 
   5   9   9      242.71      222.09     21.10 o 
   6   9   9        0.99        5.16      4.91 o 
   7   9   9        1.45        7.96      6.41 o 
   8   9   9       60.27       62.77      5.46 o 
   9   9   9      161.01      131.03      7.96 o 
  -1  10   9       32.05       27.85      4.75 o 
   0  10   9        0.07        4.62      3.75 o 
   1  10   9       10.85        9.14      2.87 o 
   2  10   9      310.02      286.67      6.73 o 
   3  10   9       46.23       39.04      5.75 o 
   4  10   9      228.95      222.00     10.71 o 
   5  10   9      474.11      475.77      9.54 o 
   6  10   9      152.53      162.37      6.77 o 
   7  10   9       60.22       78.52      6.05 o 
   8  10   9      101.93      108.48      6.57 o 
  -1  11   9       78.89       66.24      3.88 o 
   0  11   9      157.66      154.03      6.81 o 
   1  11   9      409.30      431.97      9.90 o 
   2  11   9      243.20      232.52      7.42 o 
   3  11   9        5.01        6.57      5.17 o 
   4  11   9       74.21       77.68     11.40 o 
   5  11   9        3.12       11.71      4.73 o 
   6  11   9        6.49       12.72      4.20 o 
   7  11   9      114.77      125.91      6.86 o 
   8  11   9      115.34      118.54      6.97 o 
  -1  12   9        0.54        3.24      2.42 o 
   0  12   9       49.34       53.87      7.90 o 
   1  12   9       12.58        9.44      2.55 o 
   2  12   9       17.58       21.92      3.59 o 
   3  12   9      123.47      127.06     10.96 o 
   4  12   9       87.83       91.28      5.61 o 
   5  12   9       45.15       47.64      4.88 o 
   6  12   9      124.91      132.06     13.03 o 
   7  12   9       95.83      102.50      6.79 o 
   0  13   9      101.29       86.38      5.34 o 
   1  13   9      268.45      249.94     18.03 o 
   2  13   9       11.87       14.94      5.69 o 
   3  13   9       32.19       32.06      6.92 o 
   4  13   9        7.16        9.00      5.89 o 
   5  13   9      299.47      342.99      9.90 o 
   6  13   9      295.56      285.38      9.25 o 
   7  13   9        6.00        9.10      4.61 o 
   0  14   9       28.26       28.82      5.57 o 
   1  14   9       36.88       31.04      3.99 o 
   2  14   9        6.79       12.20      4.66 o 
   3  14   9        3.19        5.81      3.12 o 
   4  14   9       71.03       71.56      5.71 o 
   5  14   9       26.65       29.17      6.18 o 
   6  14   9        3.46        5.97      4.25 o 
   1  15   9       21.10       11.63      4.36 o 
   2  15   9        0.12        1.96      4.02 o 
   3  15   9       10.34        5.88      4.48 o 
   4  15   9        3.94       13.21      9.10 o 
  -2 -13  10       34.38       39.65      7.15 o 
  -1 -13  10       35.77       31.96      3.71 o 
   0 -13  10        2.70        6.38      3.74 o 
   1 -13  10        0.18        7.95      4.82 o 
   2 -13  10       61.25       56.39      5.05 o 
   3 -13  10       52.35       51.65      6.83 o 
  -3 -12  10        0.30        8.78      4.30 o 
  -2 -12  10       59.33       55.47      9.12 o 
  -1 -12  10       32.12       35.66      3.67 o 
   0 -12  10       36.97       39.32      3.63 o 
   1 -12  10      190.11      176.03      6.41 o 
   2 -12  10        2.87        3.09      3.71 o 
   3 -12  10        8.28        9.43      3.69 o 
   4 -12  10       18.21       13.51      3.74 o 
  -4 -11  10        0.75       17.48      5.77 o 
  -3 -11  10       42.10       44.94     15.68 o 
  -2 -11  10        0.14        6.07      4.98 o 
  -1 -11  10       24.52       17.02      2.51 o 
   0 -11  10        0.10        8.61      3.45 o 
   1 -11  10       82.91       97.15      7.05 o 
   2 -11  10       91.63       86.85      5.37 o 
   3 -11  10      525.07      514.91     19.13 o 
   4 -11  10      193.06      181.23      7.25 o 
   5 -11  10      149.69      157.27      7.77 o 
  -4 -10  10        0.82        9.11      4.51 o 
  -3 -10  10       19.61       17.62      3.50 o 
  -2 -10  10      113.68      113.08      6.22 o 
  -1 -10  10      251.95      244.54      6.84 o 
   0 -10  10       14.69       12.86      3.39 o 
   1 -10  10       24.11       20.27      5.27 o 
   2 -10  10        0.72        9.18      2.96 o 
   3 -10  10       27.68       24.66      8.30 o 
   4 -10  10       11.57       18.26      3.67 o 
   5 -10  10        1.43        4.03      2.59 o 
   6 -10  10       57.81       49.31      4.62 o 
  -5  -9  10      128.72      133.42      7.66 o 
  -4  -9  10        3.69        2.28      3.23 o 
  -3  -9  10        5.84        6.41      3.48 o 
  -2  -9  10       53.93       59.05      5.29 o 
  -1  -9  10       12.85       14.03      2.31 o 
   0  -9  10      122.75      136.51      7.36 o 
   1  -9  10      590.78      616.03     20.50 o 
   2  -9  10      298.53      294.57     15.15 o 
   3  -9  10       10.14       10.43      2.09 o 
   4  -9  10      121.14      133.06      7.13 o 
   5  -9  10      244.10      224.91      7.53 o 
   6  -9  10      244.36      258.69     10.53 o 
   7  -9  10       84.92       68.13      5.53 o 
  -5  -8  10       85.07       76.85     12.28 o 
  -4  -8  10      159.87      141.50      6.82 o 
  -3  -8  10       65.87       71.02      5.75 o 
  -2  -8  10       17.03       12.33      2.82 o 
  -1  -8  10      334.16      308.19      5.81 o 
   0  -8  10       65.78       65.81      7.69 o 
   1  -8  10       70.63       69.17      4.97 o 
   2  -8  10       64.51       69.25      3.56 o 
   3  -8  10        9.70       18.21      3.35 o 
   4  -8  10       26.71       35.81      7.07 o 
   5  -8  10        4.44       13.24      5.58 o 
   6  -8  10      412.28      397.50      9.46 o 
   7  -8  10      120.79      122.56     12.46 o 
  -6  -7  10      444.74      504.18     19.87 o 
  -5  -7  10       70.89       81.83      8.39 o 
  -4  -7  10        1.38        1.93      7.07 o 
  -3  -7  10        1.66       17.20      6.51 o 
  -2  -7  10       78.57       72.42      4.82 o 
  -1  -7  10       14.64       17.82      3.42 o 
   0  -7  10       24.09       29.04      2.71 o 
   1  -7  10        1.29       12.71      3.34 o 
   2  -7  10      215.74      220.14      8.35 o 
   3  -7  10     1003.43     1042.54     10.85 o 
   4  -7  10      560.26      556.13     25.08 o 
   5  -7  10      579.36      548.65     22.41 o 
   6  -7  10       90.72       89.51     14.02 o 
   7  -7  10       64.66       62.80      5.76 o 
   8  -7  10       57.35       55.66      5.52 o 
  -6  -6  10       71.87       73.57      7.35 o 
  -5  -6  10       55.95       60.89      5.22 o 
  -4  -6  10       56.65       61.19      5.22 o 
  -3  -6  10      576.75      613.40     12.02 o 
  -2  -6  10       94.26       86.25      5.63 o 
  -1  -6  10       43.12       42.37      2.74 o 
   0  -6  10      126.36      106.14      3.88 o 
   1  -6  10      236.70      232.95      8.54 o 
   2  -6  10      137.54      141.18      9.17 o 
   3  -6  10      506.28      494.35     16.20 o 
   4  -6  10      109.43      113.39      3.70 o 
   5  -6  10      403.77      394.67      8.63 o 
   6  -6  10       31.39       36.49      3.83 o 
   7  -6  10       64.26       75.68      5.22 o 
   8  -6  10      118.05      122.38      6.68 o 
  -6  -5  10      181.27      193.79      8.21 o 
  -5  -5  10       41.96       51.09      5.17 o 
  -4  -5  10      258.20      261.45     30.37 o 
  -3  -5  10      688.68      681.41     13.49 o 
  -2  -5  10      424.60      418.51      8.70 o 
  -1  -5  10        0.63        4.59      3.15 o 
   0  -5  10      658.74      706.40     12.26 o 
   1  -5  10      684.85      634.47     11.22 o 
   2  -5  10      129.38      100.85      3.31 o 
   3  -5  10        9.33       10.20      2.08 o 
   4  -5  10     1420.58     1529.47     15.98 o 
   5  -5  10      439.38      434.42      9.42 o 
   6  -5  10      212.97      206.95      6.53 o 
   7  -5  10       66.74       58.78      4.50 o 
   8  -5  10        2.36        9.10      3.11 o 
  -6  -4  10       24.84       35.12     13.39 o 
  -5  -4  10       41.53       39.26      4.58 o 
  -4  -4  10      321.18      356.27     17.21 o 
  -3  -4  10        0.79        8.77      4.36 o 
  -2  -4  10       23.29       21.95      2.81 o 
  -1  -4  10      126.72      143.08      3.39 o 
   0  -4  10      546.33      580.28      9.52 o 
   1  -4  10      339.42      311.51      6.49 o 
   2  -4  10        6.69        5.20      1.71 o 
   3  -4  10        4.78        8.06      5.20 o 
   4  -4  10      454.33      439.40      7.48 o 
   5  -4  10     1717.23     1797.67     34.40 o 
   6  -4  10      354.97      347.29      7.75 o 
   7  -4  10        3.65        7.00      3.05 o 
   8  -4  10       13.64       16.15      5.09 o 
   9  -4  10      177.92      208.20     11.89 o 
  -7  -3  10      253.05      258.54      8.91 o 
  -6  -3  10       12.83        7.98      2.48 o 
  -5  -3  10        5.05       12.15      5.35 o 
  -4  -3  10      325.19      318.32     17.77 o 
  -3  -3  10       94.69      102.51      5.11 o 
  -2  -3  10      708.31      708.15     11.22 o 
  -1  -3  10        3.37        4.04      4.36 o 
   0  -3  10       55.17       59.35      2.57 o 
   1  -3  10      121.37      118.43      3.31 o 
   2  -3  10      572.94      606.30     14.46 o 
   3  -3  10      242.65      251.00      6.54 o 
   4  -3  10        4.58       10.97      2.43 o 
   5  -3  10       22.05       24.66      2.23 o 
   6  -3  10      391.55      378.65      6.98 o 
   7  -3  10       10.84       10.40      2.27 o 
   8  -3  10       30.69       42.29      4.18 o 
   9  -3  10        0.29        9.67      7.61 o 
  -7  -2  10       84.56       97.22      6.62 o 
  -6  -2  10        7.17       10.18      6.22 o 
  -5  -2  10        5.79        5.55      2.20 o 
  -4  -2  10        0.52        3.82      2.19 o 
  -3  -2  10       16.12       15.12      2.76 o 
  -2  -2  10      510.88      526.83      8.55 o 
  -1  -2  10      497.93      472.67      6.18 o 
   0  -2  10      381.86      400.70     12.29 o 
   1  -2  10        3.98        5.05      1.24 o 
   2  -2  10       70.64       60.78      4.48 o 
   3  -2  10      822.38      832.63      7.98 o 
   4  -2  10      438.07      448.20      6.52 o 
   5  -2  10      527.39      578.53      7.87 o 
   6  -2  10      467.47      496.96     15.92 o 
   7  -2  10       85.93       81.59      4.44 o 
   8  -2  10      310.37      304.05     12.08 o 
   9  -2  10      105.09       90.63      8.87 o 
  -7  -1  10       27.72       23.99      4.87 o 
  -6  -1  10       42.46       41.96     14.13 o 
  -5  -1  10      100.84      102.55      8.11 o 
  -4  -1  10      405.19      428.85     13.94 o 
  -3  -1  10      336.89      358.47      8.91 o 
  -2  -1  10       31.37       25.67      3.29 o 
  -1  -1  10        4.00        7.44      1.82 o 
   0  -1  10       98.73       83.51      2.97 o 
   1  -1  10       80.15       84.20      5.42 o 
   2  -1  10      255.64      239.35      6.79 o 
   3  -1  10       88.90       88.69      2.66 o 
   4  -1  10        4.05        6.39      1.52 o 
   5  -1  10      524.50      534.53      9.02 o 
   6  -1  10       76.38       80.15      4.48 o 
   7  -1  10      252.22      219.92     17.87 o 
   8  -1  10        0.37       12.86      9.19 o 
   9  -1  10       17.03       25.08      6.23 o 
  -7   0  10       22.88       24.59      6.08 o 
  -6   0  10       41.71       57.33      5.00 o 
  -5   0  10       54.15       50.48     12.59 o 
  -4   0  10      128.17      124.87      5.15 o 
  -3   0  10      789.73      736.64     10.81 o 
  -2   0  10      150.94      141.79     11.30 o 
  -1   0  10      332.80      331.55      7.96 o 
   0   0  10      182.76      201.69      8.10 o 
   1   0  10      342.73      316.96      5.42 o 
   2   0  10      672.46      686.29      7.18 o 
   3   0  10      587.94      603.04     16.05 o 
   4   0  10     3752.93     4031.53     71.54 o 
   5   0  10      778.27      800.02     12.47 o 
   6   0  10      321.30      307.93      7.49 o 
   7   0  10      450.37      464.51      9.99 o 
   8   0  10      391.90      392.97     15.14 o 
   9   0  10       53.05       56.08      8.70 o 
  -7   1  10       21.22       14.98      4.06 o 
  -6   1  10       16.51        8.22      2.47 o 
  -5   1  10       73.69       73.41      4.73 o 
  -4   1  10      251.66      260.48      7.33 o 
  -3   1  10      242.73      233.46     19.78 o 
  -2   1  10        2.91        7.31      5.91 o 
  -1   1  10      249.86      255.75     13.96 o 
   0   1  10      196.34      198.14      3.39 o 
   1   1  10      883.57      943.15     10.18 o 
   2   1  10      186.22      168.33      4.06 o 
   3   1  10      221.68      233.61      6.71 o 
   4   1  10       75.07       88.90      6.96 o 
   5   1  10        5.26        5.11      4.47 o 
   6   1  10       17.84       13.01      2.66 o 
   7   1  10      204.72      215.88     10.32 o 
   8   1  10      198.01      204.24     12.72 o 
   9   1  10       70.08       73.33      8.75 o 
  10   1  10       14.76       11.45      4.70 o 
  -6   2  10       33.98       30.50      5.47 o 
  -5   2  10      230.02      238.07      7.51 o 
  -4   2  10      831.53      827.27     30.52 o 
  -3   2  10      126.19      129.32      4.56 o 
  -2   2  10       49.72       46.69      3.00 o 
  -1   2  10      406.08      392.65      6.68 o 
   0   2  10      109.38      111.02      2.53 o 
   1   2  10       31.05       36.31      3.79 o 
   2   2  10      518.54      505.01      8.95 o 
   3   2  10      711.92      703.64      9.49 o 
   4   2  10      243.05      233.66      7.74 o 
   5   2  10       31.54       36.38      6.77 o 
   6   2  10      495.75      504.32      9.07 o 
   7   2  10      416.14      450.14     21.59 o 
   8   2  10      515.36      516.30      9.71 o 
   9   2  10      108.40      107.18      9.27 o 
  10   2  10        0.88       12.54      5.79 o 
  -6   3  10      224.15      254.89     11.50 o 
  -5   3  10      478.09      465.60     26.48 o 
  -4   3  10       11.94       15.72      2.77 o 
  -3   3  10      151.10      131.93      6.11 o 
  -2   3  10      169.55      178.04     11.23 o 
  -1   3  10      568.15      566.53      8.11 o 
   0   3  10      205.48      210.51      7.06 o 
   1   3  10      176.01      183.11      4.68 o 
   2   3  10       93.73       88.61      3.83 o 
   3   3  10      656.14      675.69     17.47 o 
   4   3  10      874.79      953.79     35.05 o 
   5   3  10        8.62       13.34      2.50 o 
   6   3  10      279.64      269.76     23.19 o 
   7   3  10        0.56       11.31      4.79 o 
   8   3  10      123.05      135.37      5.99 o 
   9   3  10       28.25       22.01      3.27 o 
  10   3  10       21.18        7.44      4.36 o 
  -6   4  10       76.97      108.67      8.57 o 
  -5   4  10      154.40      149.55      8.06 o 
  -4   4  10      235.08      268.00     13.90 o 
  -3   4  10        2.48        5.83      2.55 o 
  -2   4  10      167.08      157.57      5.36 o 
  -1   4  10      929.50      921.72     15.13 o 
   0   4  10      869.73      892.91     12.00 o 
   1   4  10      145.36      146.02      4.64 o 
   2   4  10      542.67      562.77      8.23 o 
   3   4  10       61.35       49.81      3.62 o 
   4   4  10       61.00       58.12      4.02 o 
   5   4  10      319.53      352.51      8.06 o 
   6   4  10      295.50      276.24     12.61 o 
   7   4  10      867.89      861.64     36.09 o 
   8   4  10       10.16       15.81      3.49 o 
   9   4  10        9.89       12.05      2.65 o 
  10   4  10       32.39       35.21      6.53 o 
  -6   5  10       30.17       43.74      7.02 o 
  -5   5  10      207.58      210.55      8.87 o 
  -4   5  10      130.59      123.03      5.44 o 
  -3   5  10       56.50       46.25      5.60 o 
  -2   5  10      137.92      119.64      3.84 o 
  -1   5  10      320.95      309.99     26.23 o 
   0   5  10      668.24      668.24     10.51 o 
   1   5  10      538.34      530.07     17.87 o 
   2   5  10      556.69      523.46     18.61 o 
   3   5  10      228.22      228.32      5.89 o 
   4   5  10      213.21      233.99      6.15 o 
   5   5  10      763.38      785.51     12.59 o 
   6   5  10     1231.93     1262.63     17.46 o 
   7   5  10     1435.67     1427.88     21.34 o 
   8   5  10      151.90      143.77      5.84 o 
   9   5  10       13.96       16.88     14.22 o 
  -6   6  10       93.34       94.08      7.93 o 
  -5   6  10      304.53      291.17      9.92 o 
  -3   6  10        1.08        4.73      3.49 o 
  -2   6  10        1.66        7.36      4.64 o 
  -1   6  10      302.95      301.80      9.91 o 
   0   6  10       66.75       63.60      4.90 o 
   1   6  10       92.43       95.95      5.44 o 
   2   6  10      210.17      229.29      6.46 o 
   3   6  10      636.13      601.68     10.79 o 
   4   6  10        9.31       16.38      4.61 o 
   5   6  10       96.79       89.96      9.20 o 
   6   6  10      420.06      428.11     25.09 o 
   7   6  10       54.37       49.82      4.82 o 
   8   6  10        0.10       14.22      7.96 o 
   9   6  10        0.44        7.29      5.93 o 
  -3   7  10       46.57       45.01      5.07 o 
  -2   7  10       55.59       56.24      4.89 o 
  -1   7  10      478.37      453.20      9.98 o 
   0   7  10      302.34      287.25     14.21 o 
   1   7  10       65.80       59.41      6.31 o 
   2   7  10      648.97      677.07     29.09 o 
   3   7  10      823.00      813.60     45.16 o 
   4   7  10       10.72        9.60      2.45 o 
   5   7  10       47.12       45.32      3.77 o 
   6   7  10      440.74      440.31      8.82 o 
   7   7  10      572.73      557.53     11.16 o 
   8   7  10      257.12      269.31     26.65 o 
   9   7  10       59.05       58.87      5.50 o 
  -2   8  10      645.73      578.14     17.20 o 
  -1   8  10       75.55       78.60      5.81 o 
   0   8  10       52.36       57.59      3.84 o 
   1   8  10       86.74       87.77      5.65 o 
   2   8  10      127.85      123.23      5.13 o 
   3   8  10       29.73       29.61      3.26 o 
   4   8  10      274.28      273.68     14.47 o 
   5   8  10      610.99      579.57     19.91 o 
   6   8  10       13.00       11.36      2.55 o 
   7   8  10       11.45       11.40      3.16 o 
   8   8  10        4.34       14.96     10.74 o 
   9   8  10        1.00       11.06      7.08 o 
  -2   9  10        2.64        2.75      4.11 o 
  -1   9  10       37.78       32.52      4.14 o 
   0   9  10       64.70       51.42      4.02 o 
   1   9  10        0.23        8.17      4.12 o 
   2   9  10        1.55       10.24      4.08 o 
   3   9  10        0.52       12.04      4.38 o 
   4   9  10       60.57       73.97      5.07 o 
   5   9  10      772.90      866.45     81.11 o 
   6   9  10      292.51      308.94     15.21 o 
   7   9  10      416.90      410.50     12.81 o 
   8   9  10      111.35      116.02      6.62 o 
   9   9  10      154.14      158.54     10.70 o 
  -1  10  10        3.32        2.93      4.09 o 
   0  10  10       22.29       26.42      3.61 o 
   1  10  10       80.54       81.58      4.51 o 
   2  10  10      265.49      248.17     20.33 o 
   3  10  10      263.06      279.32      7.60 o 
   4  10  10        0.02       16.57      4.97 o 
   5  10  10       14.96       17.81      6.93 o 
   6  10  10        5.51       15.30      3.25 o 
   7  10  10       98.08      112.98      6.47 o 
   8  10  10        1.54        4.53      5.47 o 
   0  11  10       21.13       18.50      3.65 o 
   1  11  10        0.39        6.19      3.75 o 
   2  11  10       10.31       12.99      2.78 o 
   3  11  10        0.24       10.75      6.02 o 
   4  11  10      139.88      151.73      6.30 o 
   5  11  10      299.87      296.08      9.23 o 
   6  11  10      552.19      545.86     11.53 o 
   7  11  10       66.44       67.87      6.07 o 
   8  11  10       25.95       22.01      4.42 o 
   0  12  10        0.70       -1.08      3.44 o 
   1  12  10       48.60       55.39     10.21 o 
   2  12  10      190.45      188.09      9.76 o 
   3  12  10       10.63       11.79      2.77 o 
   4  12  10        0.99       10.13      4.43 o 
   5  12  10       34.72       45.89      5.44 o 
   6  12  10      265.01      267.16      8.85 o 
   7  12  10       29.91       35.84      4.92 o 
   0  13  10        1.29        3.20      4.78 o 
   1  13  10       34.81       23.40      7.25 o 
   2  13  10        2.61        8.44      3.64 o 
   3  13  10       34.81       34.46      4.01 o 
   4  13  10       15.36       13.32      3.12 o 
   5  13  10        3.73        8.58      3.56 o 
   6  13  10       37.29       44.73      5.35 o 
   0  14  10       28.03       10.28      3.52 o 
   1  14  10      127.73      126.88      6.38 o 
   2  14  10        3.60        4.77      9.73 o 
   3  14  10        7.90        6.61      4.74 o 
   4  14  10       18.80       16.20      3.59 o 
   5  14  10      206.40      208.29     16.20 o 
  -2 -12  11        5.23        6.20      5.42 o 
  -1 -12  11      130.26      118.31      6.75 o 
   0 -12  11      116.92      108.19      7.06 o 
   1 -12  11       19.22       19.07      2.98 o 
   2 -12  11      360.79      369.36     30.02 o 
   3 -12  11      355.28      321.48     13.37 o 
  -3 -11  11        0.52        5.57      7.83 o 
  -2 -11  11       30.16       37.66      5.12 o 
  -1 -11  11      146.25      153.99     17.03 o 
   0 -11  11        2.54        6.68      3.59 o 
   1 -11  11       11.12       11.09      2.49 o 
   2 -11  11       67.56       48.93      6.00 o 
   3 -11  11      141.35      136.31      6.84 o 
   4 -11  11       21.02       21.04      6.59 o 
  -4 -10  11        0.11        9.28     13.44 o 
  -3 -10  11       27.34       30.90     14.03 o 
  -2 -10  11       14.95       14.76      3.37 o 
  -1 -10  11        9.61       11.05      3.27 o 
   0 -10  11      119.28      110.02      4.71 o 
   1 -10  11      383.52      383.23     13.62 o 
   2 -10  11      586.14      583.19      9.48 o 
   3 -10  11      110.67       98.10      5.52 o 
   4 -10  11      162.95      165.44      7.42 o 
   5 -10  11        7.29        5.04      2.46 o 
  -4  -9  11        0.13        7.12      3.24 o 
  -3  -9  11       33.32       33.04      4.38 o 
  -2  -9  11       63.27       63.00      4.90 o 
  -1  -9  11       47.48       49.72      4.43 o 
   0  -9  11        8.98        9.26      2.00 o 
   1  -9  11       34.67       28.43      2.74 o 
   2  -9  11      243.75      240.01     11.99 o 
   3  -9  11       13.19       15.92     12.10 o 
   4  -9  11       88.55      103.22      5.70 o 
   5  -9  11       65.45       69.51      5.48 o 
   6  -9  11      313.68      336.01     15.90 o 
  -5  -8  11      161.47      160.83     11.63 o 
  -4  -8  11       44.74       34.02      4.17 o 
  -3  -8  11      222.95      190.44      6.95 o 
  -2  -8  11      112.10      137.19      6.62 o 
  -1  -8  11       85.57       98.98      7.46 o 
   0  -8  11        2.33       10.17      5.07 o 
   1  -8  11      379.20      383.15      7.02 o 
   2  -8  11      560.31      522.88      8.78 o 
   3  -8  11      556.56      576.18      9.22 o 
   4  -8  11      142.01      136.27      6.03 o 
   5  -8  11       42.08       53.68      4.80 o 
   6  -8  11       28.20       31.99      4.86 o 
   7  -8  11      133.36      122.49      8.25 o 
  -5  -7  11        7.36        7.50      3.84 o 
  -4  -7  11        0.96        7.23      4.81 o 
  -3  -7  11       53.15       69.69      5.54 o 
  -2  -7  11       16.32       17.16      2.97 o 
  -1  -7  11       38.09       44.42      4.00 o 
   0  -7  11      487.00      460.40     11.68 o 
   1  -7  11      338.29      321.83      9.19 o 
   2  -7  11     1039.76     1077.24     26.01 o 
   3  -7  11      668.59      648.79     10.38 o 
   4  -7  11       80.71       79.74      3.94 o 
   5  -7  11       73.35       74.03      4.54 o 
   6  -7  11      282.36      272.30      8.43 o 
   7  -7  11      132.80      127.42      6.51 o 
  -5  -6  11       54.73       39.36      4.34 o 
  -4  -6  11       10.39        8.85      4.00 o 
  -3  -6  11       79.57       72.92     11.24 o 
  -2  -6  11        2.16        6.04      3.02 o 
  -1  -6  11        5.41        9.47      5.10 o 
   0  -6  11      137.16      125.15      4.09 o 
   1  -6  11        0.47        3.50      3.30 o 
   2  -6  11        2.31        8.59      2.52 o 
   3  -6  11       76.10       77.24      3.91 o 
   4  -6  11      362.04      376.14      6.48 o 
   5  -6  11      213.61      226.52      7.32 o 
   6  -6  11       19.59       19.97      3.37 o 
   7  -6  11      137.99      137.24      6.31 o 
   8  -6  11        1.31       11.36      8.64 o 
  -6  -5  11        4.18        9.80      7.95 o 
  -5  -5  11       15.30       25.53     11.20 o 
  -4  -5  11        8.18        6.64      2.71 o 
  -3  -5  11       96.06       91.19      6.13 o 
  -2  -5  11       70.89       80.06      8.63 o 
  -1  -5  11        0.45        7.46      4.47 o 
   0  -5  11      177.43      168.09      7.86 o 
   1  -5  11      122.28      120.31      7.67 o 
   2  -5  11       10.12       14.60      2.94 o 
   3  -5  11       68.58       66.04      4.06 o 
   4  -5  11      386.90      396.44     14.12 o 
   5  -5  11      334.47      339.92     11.01 o 
   6  -5  11      370.23      397.81     10.16 o 
   7  -5  11       22.49       18.34      3.09 o 
   8  -5  11       18.04       20.22      6.31 o 
  -6  -4  11      467.85      473.08     39.86 o 
  -5  -4  11        0.13        0.76      4.61 o 
  -4  -4  11        1.95        5.54      4.82 o 
  -3  -4  11      393.52      375.34      8.37 o 
  -2  -4  11       73.08       77.43     16.30 o 
  -1  -4  11       22.10       18.05      2.96 o 
   0  -4  11      114.87      121.51      3.43 o 
   1  -4  11       36.99       38.47      2.69 o 
   2  -4  11       14.65       15.63      1.98 o 
   3  -4  11       46.93       44.43      2.92 o 
   4  -4  11        6.04        5.20      2.08 o 
   5  -4  11       19.98       12.40      1.83 o 
   6  -4  11       58.27       47.63      6.24 o 
   7  -4  11        2.11       10.66      7.28 o 
   8  -4  11       74.16       77.68      9.10 o 
  -6  -3  11       41.87       42.08      5.16 o 
  -5  -3  11       52.68       39.60     10.64 o 
  -4  -3  11       69.49       71.07      6.66 o 
  -3  -3  11      122.30      130.56      5.74 o 
  -2  -3  11        0.67       -0.98      4.31 o 
  -1  -3  11      242.52      234.03      5.85 o 
   0  -3  11     1338.60     1432.03     17.56 o 
   1  -3  11     1096.86     1179.13     14.81 o 
   2  -3  11      284.21      278.84      6.51 o 
   3  -3  11      403.05      428.33     14.65 o 
   4  -3  11     1019.20     1016.59     10.16 o 
   5  -3  11     1456.01     1521.37     16.52 o 
   6  -3  11       70.41       65.48      5.18 o 
   7  -3  11       52.78       50.80      6.88 o 
   8  -3  11      184.36      169.15     10.48 o 
   9  -3  11      148.79      170.90     11.22 o 
  -6  -2  11        3.24       -1.45      4.05 o 
  -5  -2  11       44.42       46.94     20.04 o 
  -4  -2  11      181.97      170.87      6.35 o 
  -3  -2  11       93.25       73.79     11.62 o 
  -2  -2  11       18.44       24.86      2.91 o 
  -1  -2  11       87.00       97.77      4.46 o 
   0  -2  11      277.21      254.83     15.95 o 
   1  -2  11        8.63       10.72      2.14 o 
   2  -2  11        1.89        3.57      2.37 o 
   3  -2  11        0.94        1.33      1.90 o 
   4  -2  11      172.37      166.41      3.76 o 
   5  -2  11      361.12      344.67      7.45 o 
   6  -2  11      121.73      113.00      8.04 o 
   7  -2  11      135.93      151.90     10.30 o 
   8  -2  11        8.96        7.79      6.44 o 
   9  -2  11        2.11        3.29      3.72 o 
  -6  -1  11       59.69       73.37      5.97 o 
  -5  -1  11       12.42       14.35      3.25 o 
  -4  -1  11       27.99       23.89      4.73 o 
  -3  -1  11       93.77       70.79      5.10 o 
  -2  -1  11        0.01        3.39      3.09 o 
  -1  -1  11       36.36       34.90      3.10 o 
   0  -1  11     2060.49     2043.36     24.24 o 
   1  -1  11       55.46       58.05      2.28 o 
   2  -1  11        8.16       14.30      4.78 o 
   3  -1  11      340.24      349.84      7.10 o 
   4  -1  11     1486.62     1530.42     36.73 o 
   5  -1  11     1510.34     1640.73     26.82 o 
   6  -1  11      433.02      448.86      9.02 o 
   7  -1  11       19.94       23.39      3.26 o 
   8  -1  11       47.48       36.06      5.67 o 
   9  -1  11       94.78      112.33     10.05 o 
  -6   0  11        1.58        6.58      3.72 o 
  -5   0  11      126.37      125.97      5.96 o 
  -4   0  11      180.12      181.20      9.63 o 
  -3   0  11       58.50       60.16      4.08 o 
  -2   0  11        6.40        7.56      4.81 o 
  -1   0  11      322.92      319.60     22.39 o 
   0   0  11      188.68      170.86      3.54 o 
   1   0  11       75.60       73.01      2.42 o 
   2   0  11       87.20       83.36      6.67 o 
   3   0  11        0.28        6.92      3.71 o 
   4   0  11       27.45       27.45      7.69 o 
   5   0  11       86.48       94.36      4.85 o 
   6   0  11      105.04      100.35      5.12 o 
   7   0  11        5.58        9.31      2.86 o 
   8   0  11       31.95       34.59      6.03 o 
   9   0  11       18.85       27.94      6.44 o 
  -6   1  11        0.42        4.54      3.29 o 
  -5   1  11        8.18        8.14      4.34 o 
  -4   1  11       37.03       46.70      4.11 o 
  -3   1  11      547.14      575.84     10.40 o 
  -2   1  11      114.85      110.57      5.53 o 
  -1   1  11      838.42      890.14     26.38 o 
   0   1  11       55.76       63.08      4.32 o 
   1   1  11      177.04      169.40      5.58 o 
   2   1  11     1050.45     1058.87     17.40 o 
   3   1  11      899.25     1008.89     12.46 o 
   4   1  11      508.89      502.24     19.00 o 
   5   1  11      493.93      535.94     10.31 o 
   6   1  11       78.80       69.74      6.16 o 
   7   1  11      189.82      187.16      6.00 o 
   8   1  11      188.48      164.88      6.43 o 
   9   1  11        0.13        8.22      6.43 o 
  -6   2  11        7.39       19.88      7.10 o 
  -5   2  11      121.26      122.97      5.83 o 
  -4   2  11      134.62      139.15      5.75 o 
  -3   2  11       28.81       29.40      3.43 o 
  -2   2  11      179.30      176.61      5.23 o 
  -1   2  11      617.42      566.85     29.77 o 
   0   2  11      200.39      196.51      4.77 o 
   1   2  11       16.09       21.26     10.71 o 
   2   2  11        0.93        5.57      2.95 o 
   3   2  11      475.91      525.87      9.39 o 
   4   2  11      593.61      565.82      9.49 o 
   5   2  11      276.07      289.90     22.13 o 
   6   2  11       43.16       38.99      4.08 o 
   7   2  11      592.12      575.46     22.25 o 
   8   2  11      171.52      156.25     13.66 o 
   9   2  11       37.45       24.72      5.51 o 
  -6   3  11       23.09       24.32      4.77 o 
  -5   3  11      110.17      132.04      7.69 o 
  -4   3  11      271.54      270.81     15.98 o 
  -3   3  11      201.45      208.63      9.75 o 
  -2   3  11        2.90        4.06      6.30 o 
  -1   3  11       61.45       67.25      6.10 o 
   0   3  11       90.09       78.05      5.49 o 
   1   3  11      267.19      269.63      6.50 o 
   2   3  11       83.42       77.59      5.48 o 
   3   3  11      364.81      384.31      8.27 o 
   4   3  11      177.96      190.80      6.08 o 
   5   3  11       35.58       39.21      6.30 o 
   6   3  11      426.64      405.47      8.80 o 
   7   3  11      144.47      131.67     17.17 o 
   8   3  11       75.93       66.52      4.74 o 
   9   3  11        0.07        6.27      5.10 o 
  -4   4  11        2.71       10.61      6.32 o 
  -3   4  11      127.58      129.14      7.78 o 
  -2   4  11       53.28       51.97      6.21 o 
  -1   4  11       19.02       28.36      3.86 o 
   0   4  11     1178.02     1176.00     14.33 o 
   1   4  11      504.25      510.14      8.76 o 
   2   4  11       71.27       72.36      7.77 o 
   3   4  11      362.78      378.54      7.85 o 
   4   4  11     1265.84     1408.70     23.02 o 
   5   4  11      513.99      469.68     16.61 o 
   6   4  11      338.88      340.15      8.24 o 
   7   4  11      126.11      142.14      5.89 o 
   8   4  11       63.76       77.07      5.47 o 
   9   4  11        3.89       10.32      4.74 o 
  -4   5  11       92.80       79.62      7.65 o 
  -3   5  11        5.17        3.72      2.74 o 
  -2   5  11       51.80       50.51      5.25 o 
  -1   5  11      279.28      267.65      9.93 o 
   0   5  11      722.17      706.22     12.08 o 
   1   5  11      163.35      144.96      6.36 o 
   2   5  11      739.32      783.37     19.46 o 
   3   5  11      103.10      101.70     10.89 o 
   4   5  11        0.10        3.81      5.16 o 
   5   5  11      170.80      152.71     10.23 o 
   6   5  11        9.82        7.11      2.14 o 
   7   5  11       81.89       73.86      5.14 o 
   8   5  11        1.36        8.41      4.34 o 
   9   5  11      184.55      174.66      7.74 o 
  -3   6  11       18.30       12.82      3.50 o 
  -2   6  11       58.42       59.96      6.12 o 
  -1   6  11       61.28       52.81      5.45 o 
   0   6  11       43.58       29.74      2.75 o 
   1   6  11      351.06      340.20      9.02 o 
   2   6  11     2049.90     2159.44     20.15 o 
   3   6  11     1337.43     1370.73     33.95 o 
   4   6  11       29.87       26.29      2.89 o 
   5   6  11      157.50      160.01      5.87 o 
   6   6  11      751.98      788.92     18.21 o 
   7   6  11      296.89      279.13     10.47 o 
   8   6  11      133.99      149.80      6.72 o 
   9   6  11        2.09        4.24      5.89 o 
  -3   7  11        0.76       -0.58      4.88 o 
  -2   7  11        1.67        2.00      4.22 o 
  -1   7  11      568.65      519.59     12.20 o 
   0   7  11        8.65        9.42      2.53 o 
   1   7  11       22.03       21.34      2.97 o 
   2   7  11       26.80       39.38      3.53 o 
   3   7  11        7.03        3.70      2.32 o 
   4   7  11        5.20       13.08      4.25 o 
   5   7  11        0.02       13.07      9.22 o 
   6   7  11      190.69      170.38      6.73 o 
   7   7  11       28.83       24.27      4.83 o 
   8   7  11      179.81      185.60      7.93 o 
   9   7  11        6.77       17.26      5.19 o 
  -2   8  11       48.76       40.18      4.99 o 
  -1   8  11        5.51       15.13      6.48 o 
   0   8  11        4.89        4.79      3.49 o 
   1   8  11       38.23       31.28      4.32 o 
   2   8  11      472.76      495.92     11.71 o 
   3   8  11     1073.28     1006.80     21.73 o 
   4   8  11      701.30      747.44     13.50 o 
   5   8  11      165.06      162.73     31.62 o 
   6   8  11      736.37      757.76     14.26 o 
   7   8  11      179.28      188.41      9.44 o 
   8   8  11       65.48       75.25      5.81 o 
   9   8  11      168.44      159.24     11.79 o 
  -1   9  11      209.54      190.14      8.50 o 
   0   9  11        3.44       12.72      4.84 o 
   1   9  11       48.32       43.66      7.01 o 
   2   9  11        2.98        9.59      4.24 o 
   3   9  11       49.22       49.66      6.74 o 
   4   9  11      173.95      190.68      6.77 o 
   5   9  11       10.73        8.32      2.37 o 
   6   9  11       66.54       65.47     11.02 o 
   7   9  11       66.25       73.94     12.86 o 
   8   9  11      110.99      114.47      9.41 o 
  -1  10  11        6.20        6.95      2.75 o 
   1  10  11        2.86       11.32      4.31 o 
   2  10  11      178.45      173.01      6.02 o 
   3  10  11        1.06        6.22      2.74 o 
   4  10  11       46.03       51.36      4.70 o 
   5  10  11      729.85      764.88     13.24 o 
   6  10  11      298.10      287.44     14.30 o 
   7  10  11       17.04       17.31      6.99 o 
   8  10  11        1.19        0.78      6.54 o 
   0  11  11       20.34       19.84      5.37 o 
   1  11  11       92.13       95.14      6.60 o 
   2  11  11      357.01      351.60     32.82 o 
   3  11  11      291.27      304.58      7.89 o 
   4  11  11      154.67      147.81      6.59 o 
   5  11  11       30.63       29.43      9.57 o 
   6  11  11       61.62       67.28      5.48 o 
   7  11  11       44.74       51.93      9.90 o 
   0  12  11       11.31       15.34      3.61 o 
   1  12  11      178.38      226.16     35.07 o 
   2  12  11       94.93       98.05      5.76 o 
   3  12  11       49.64       44.44      6.79 o 
   4  12  11      192.20      209.43      7.55 o 
   5  12  11      325.10      315.87      8.76 o 
   6  12  11      127.73      147.91     10.08 o 
   1  13  11      188.90      176.39     24.12 o 
   2  13  11       53.58       45.67      4.18 o 
   3  13  11        0.20        4.87      5.22 o 
   4  13  11       15.29       10.56      4.69 o 
   5  13  11      361.22      374.09     10.56 o 
   2  14  11        0.53       13.74      7.95 o 
   3  14  11        0.00       -2.32      5.36 o 
   4  14  11       69.96       74.69      5.95 o 
  -1 -11  12      165.61      175.89      8.15 o 
   0 -11  12      204.01      186.54      7.81 o 
   1 -11  12      100.20       84.99      4.67 o 
   2 -11  12       57.61       68.35      9.70 o 
   3 -11  12      293.30      294.94      8.96 o 
  -3 -10  12       17.43       12.60      4.52 o 
  -2 -10  12       68.25       80.91      7.93 o 
  -1 -10  12      392.92      428.28     11.43 o 
   0 -10  12      292.68      315.78     11.51 o 
   1 -10  12      207.63      229.33     10.31 o 
   2 -10  12       61.57       54.39      3.93 o 
   3 -10  12      225.99      211.66      7.04 o 
   4 -10  12        7.18        8.91      3.41 o 
   5 -10  12       69.18       76.77      5.97 o 
  -3  -9  12        2.14        0.90      6.15 o 
  -2  -9  12       59.43       58.36     13.30 o 
  -1  -9  12       21.14       23.43      4.00 o 
   0  -9  12       22.11       21.97      6.01 o 
   1  -9  12      191.93      185.88      7.10 o 
   2  -9  12      713.15      749.34     10.91 o 
   3  -9  12        1.64        6.80      3.16 o 
   4  -9  12       12.81       15.78      3.23 o 
   5  -9  12       32.20       21.84      5.81 o 
  -4  -8  12       48.90       37.34     10.50 o 
  -3  -8  12       94.55       95.09      6.29 o 
  -2  -8  12       40.99       51.56      5.41 o 
  -1  -8  12        1.75        4.33      4.47 o 
   0  -8  12       80.69       87.38      5.10 o 
   1  -8  12      314.47      338.07     13.10 o 
   2  -8  12      845.74      892.14     11.82 o 
   3  -8  12      354.70      354.16     14.97 o 
   4  -8  12       17.48       14.81      3.77 o 
   5  -8  12        6.86        4.90      3.51 o 
   6  -8  12      121.05      110.03      6.42 o 
  -4  -7  12       15.84       12.87      4.18 o 
  -3  -7  12      157.27      174.06      7.53 o 
  -2  -7  12       11.88        7.90      2.50 o 
  -1  -7  12       31.53       23.75      3.59 o 
   0  -7  12        2.25        3.73      2.90 o 
   1  -7  12       29.38       23.81      3.53 o 
   2  -7  12       21.33       17.57      2.36 o 
   3  -7  12       47.26       41.38      5.66 o 
   4  -7  12       58.70       58.68      4.58 o 
   5  -7  12        2.18       13.93      4.16 o 
   6  -7  12       17.92        9.11      4.22 o 
   7  -7  12        0.17        4.63      6.98 o 
  -5  -6  12        9.46       12.42      5.10 o 
  -4  -6  12        0.94        2.20      4.19 o 
  -3  -6  12      265.73      272.16     20.59 o 
  -2  -6  12      278.31      294.23     14.74 o 
  -1  -6  12       13.76       11.13      2.79 o 
   0  -6  12       21.24       20.11      3.29 o 
   1  -6  12     1000.60     1033.25     12.73 o 
   2  -6  12     1542.54     1573.04     18.51 o 
   3  -6  12      376.13      371.96     11.79 o 
   4  -6  12      222.37      235.54     10.76 o 
   5  -6  12       94.60      100.96      8.39 o 
   6  -6  12       59.18       50.61      6.78 o 
   7  -6  12        5.23        8.09      7.28 o 
  -5  -5  12       13.09        7.48      4.28 o 
  -4  -5  12       15.01       17.94      3.88 o 
  -3  -5  12       59.58       71.36      7.88 o 
  -2  -5  12       21.69       13.04      5.89 o 
  -1  -5  12        1.52        4.77      3.99 o 
   0  -5  12       48.15       50.37      9.12 o 
   1  -5  12      124.43      114.76      3.92 o 
   2  -5  12       49.97       41.59      3.19 o 
   3  -5  12       88.64      102.41      5.04 o 
   4  -5  12       36.55       37.43      2.82 o 
   5  -5  12        5.11        8.37      2.86 o 
   6  -5  12       12.85       10.67      6.53 o 
   7  -5  12       37.57       44.72      7.63 o 
   8  -5  12       68.07       73.83      9.27 o 
  -5  -4  12        2.39       11.65      4.95 o 
  -4  -4  12       30.44       30.15      8.33 o 
  -3  -4  12       54.62       42.12      4.33 o 
  -2  -4  12      126.59      124.83      6.58 o 
  -1  -4  12       57.54       59.50      3.73 o 
   0  -4  12      179.27      207.10     11.84 o 
   1  -4  12      714.95      682.29      8.78 o 
   2  -4  12      773.42      823.63     10.21 o 
   3  -4  12      253.96      257.11     13.63 o 
   4  -4  12      176.40      190.02      8.29 o 
   5  -4  12      113.52      117.61      5.60 o 
   6  -4  12      129.61      129.37      9.34 o 
   7  -4  12        1.29       18.85      7.88 o 
   8  -4  12        4.35       10.04      8.04 o 
  -5  -3  12        2.23        4.62      3.27 o 
  -4  -3  12       55.10       49.17      4.58 o 
  -3  -3  12       75.12       77.23      5.24 o 
  -2  -3  12       72.49       73.25      4.57 o 
  -1  -3  12        0.05        5.22      3.98 o 
   0  -3  12       25.24       27.22      5.16 o 
   1  -3  12       50.80       44.50      5.22 o 
   2  -3  12      195.24      206.13      4.31 o 
   3  -3  12      440.77      408.15      8.02 o 
   4  -3  12      262.54      244.87     14.24 o 
   5  -3  12        7.16       17.21      3.61 o 
   6  -3  12       65.08       72.74      6.57 o 
   7  -3  12      161.89      150.87     10.28 o 
   8  -3  12       14.30       10.73      6.95 o 
  -5  -2  12       34.39       35.73      4.62 o 
  -4  -2  12       99.96      108.87      8.21 o 
  -3  -2  12      156.27      166.56     13.73 o 
  -2  -2  12        3.51       12.58      3.63 o 
  -1  -2  12       54.16       37.83     12.36 o 
   0  -2  12      653.24      652.26     10.97 o 
   1  -2  12      633.11      602.28     12.24 o 
   2  -2  12       10.28       16.90      3.44 o 
   3  -2  12       59.18       58.27      3.74 o 
   4  -2  12      622.40      625.03      9.77 o 
   5  -2  12      335.81      336.85      9.05 o 
   6  -2  12        5.54       10.18      4.19 o 
   7  -2  12      106.41      108.85      8.79 o 
   8  -2  12        9.97        4.59      3.52 o 
   9  -2  12       26.55       30.21      6.94 o 
  -5  -1  12      153.30      152.38     11.25 o 
  -4  -1  12      164.18      160.89      9.38 o 
  -3  -1  12      109.98      120.59      5.34 o 
  -2  -1  12       88.36       75.82      8.05 o 
  -1  -1  12        4.72        7.15      2.83 o 
   0  -1  12        9.67        4.03      1.50 o 
   1  -1  12      120.66      108.19      4.39 o 
   2  -1  12      537.13      502.25     11.49 o 
   3  -1  12      194.73      190.04      6.50 o 
   4  -1  12      333.75      325.83      7.76 o 
   5  -1  12      646.75      671.80     11.24 o 
   6  -1  12      204.42      202.99     27.33 o 
   7  -1  12        5.29        9.00      3.79 o 
   8  -1  12       16.72       10.07      4.60 o 
   9  -1  12       75.78       82.21      9.75 o 
  -5   0  12        7.70       54.03     28.11 o 
  -4   0  12       14.64        6.57      2.46 o 
  -3   0  12       14.39        8.26      4.37 o 
  -2   0  12        6.35        9.08      3.63 o 
  -1   0  12      202.60      235.14     10.17 o 
   0   0  12      353.22      407.22     15.49 o 
   1   0  12       45.41       40.52      3.29 o 
   2   0  12        2.19        8.31      3.13 o 
   3   0  12      616.25      623.63      9.40 o 
   4   0  12      979.45     1010.25     27.47 o 
   5   0  12      146.23      163.67      6.97 o 
   6   0  12       28.77       31.12      3.96 o 
   7   0  12       32.92       42.62      3.98 o 
   8   0  12       70.72       61.69      6.90 o 
   9   0  12       21.69       14.55      5.13 o 
  -5   1  12        2.56        1.80      5.69 o 
  -4   1  12       23.49       23.10      8.05 o 
  -3   1  12      117.70      105.39     13.92 o 
  -2   1  12      147.05      149.66      8.16 o 
  -1   1  12      178.34      198.22      9.50 o 
   0   1  12        4.01        6.64      2.83 o 
   1   1  12      570.04      541.04      8.10 o 
   2   1  12      281.57      275.46      6.31 o 
   3   1  12      813.43      827.63     16.99 o 
   4   1  12      405.63      402.75      8.90 o 
   5   1  12       13.76       31.44      4.08 o 
   6   1  12      145.79      153.51      7.35 o 
   7   1  12       44.92       42.48      4.90 o 
   8   1  12       17.74        9.65      2.47 o 
   9   1  12       10.85       13.60      4.85 o 
  -5   2  12       67.94       59.78      8.73 o 
  -4   2  12      113.63      106.50      8.47 o 
  -3   2  12      205.94      205.76     10.28 o 
  -2   2  12       92.24       99.98      8.12 o 
  -1   2  12      333.70      333.69     10.70 o 
   0   2  12      857.53      864.59     20.51 o 
   1   2  12      438.70      416.31      7.82 o 
   2   2  12       20.06       20.63      5.27 o 
   3   2  12       14.17       25.01      3.31 o 
   4   2  12       72.77       96.10      5.24 o 
   5   2  12       18.18       27.62      3.37 o 
   6   2  12      355.62      371.38      9.15 o 
   7   2  12       23.67       17.53      4.74 o 
   8   2  12      175.14      177.82     12.78 o 
   9   2  12       18.60       11.14      4.36 o 
  -4   3  12       45.67       53.82      6.94 o 
  -3   3  12        0.99       20.96      7.16 o 
  -2   3  12      149.38      153.92      8.57 o 
  -1   3  12     1148.42     1135.83     18.27 o 
   0   3  12      805.92      817.42     18.59 o 
   1   3  12       18.15       14.51      2.81 o 
   2   3  12       58.37       61.47     10.17 o 
   3   3  12      118.49      133.32      8.46 o 
   4   3  12     1313.66     1366.97     22.58 o 
   5   3  12     1174.21     1242.03     17.66 o 
   6   3  12      287.53      301.03      9.22 o 
   7   3  12       11.01       12.27      3.25 o 
   8   3  12       21.03       27.40      4.78 o 
   9   3  12       14.24        9.93      2.54 o 
  -4   4  12        9.43        6.44      5.07 o 
  -3   4  12       44.61       61.42      7.65 o 
  -2   4  12      329.64      336.30     12.53 o 
  -1   4  12       81.23       94.55      6.58 o 
   0   4  12        0.78        0.65      2.27 o 
   1   4  12       84.17       78.50     10.83 o 
   2   4  12      168.98      167.62      5.69 o 
   3   4  12        3.01        6.62      4.27 o 
   4   4  12       55.45       51.17      3.95 o 
   5   4  12      119.56      114.07      5.50 o 
   6   4  12       62.22       68.91      4.88 o 
   7   4  12      157.84      152.90      7.09 o 
   8   4  12       19.12       22.76      4.11 o 
   9   4  12       25.56       21.64      3.64 o 
  -3   5  12       49.09       29.19      4.93 o 
  -2   5  12        2.20        5.37      3.79 o 
  -1   5  12       75.38       71.79      5.85 o 
   0   5  12      773.06      806.82     21.59 o 
   1   5  12      931.43      924.85     13.31 o 
   2   5  12      669.91      661.48     15.13 o 
   3   5  12      532.98      545.34     23.63 o 
   4   5  12      371.32      375.87     26.18 o 
   5   5  12       75.41       78.26      4.99 o 
   6   5  12      298.03      300.94      8.06 o 
   7   5  12      798.45      796.62     13.58 o 
   8   5  12       16.94       29.13      3.91 o 
   9   5  12        7.45        3.92      2.85 o 
  -3   6  12        0.54       -2.37      6.37 o 
  -2   6  12        6.65        9.34      2.98 o 
  -1   6  12       16.87       21.54      4.81 o 
   0   6  12      101.12       91.38      6.31 o 
   1   6  12       27.68       31.37     14.07 o 
   2   6  12      242.04      219.96     11.59 o 
   3   6  12       38.59       42.83      4.03 o 
   4   6  12      217.02      231.95      7.00 o 
   5   6  12       70.63       72.21      5.21 o 
   6   6  12        2.96        3.56      2.16 o 
   7   6  12        0.11        2.29      4.17 o 
   8   6  12       15.02       16.85      3.22 o 
   9   6  12       24.40       23.32      8.63 o 
  -2   7  12       33.07       27.36      3.96 o 
  -1   7  12        3.43        5.35      2.63 o 
   0   7  12      200.33      211.86      8.74 o 
   1   7  12        6.14        6.39      3.43 o 
   2   7  12      406.39      438.94     11.32 o 
   3   7  12      522.93      546.38     10.28 o 
   4   7  12      182.30      189.17     16.37 o 
   5   7  12       85.35       81.05      5.31 o 
   6   7  12       10.72       13.94      3.72 o 
   7   7  12        6.09        6.29      3.00 o 
   8   7  12       40.47       36.32      4.94 o 
  -2   8  12        0.13        3.90      4.34 o 
  -1   8  12      136.84      107.76      6.44 o 
   0   8  12      432.69      398.62     12.14 o 
   1   8  12       36.81       43.42      4.18 o 
   2   8  12       73.23       78.81      8.83 o 
   3   8  12       47.35       38.20      3.45 o 
   4   8  12      112.88      139.33      6.51 o 
   5   8  12      152.59      154.47      6.58 o 
   6   8  12        3.80        7.34      3.48 o 
   7   8  12       23.39       29.94     11.04 o 
   8   8  12      264.68      277.95      8.89 o 
  -1   9  12       53.53       41.94      5.16 o 
   0   9  12        7.50       10.55      5.94 o 
   1   9  12      365.39      372.05     12.14 o 
   2   9  12      185.08      200.48      6.62 o 
   3   9  12       77.31       91.02      9.63 o 
   4   9  12        0.17        2.60      4.95 o 
   5   9  12       47.90       54.96      8.03 o 
   6   9  12       41.42       40.41      4.69 o 
   7   9  12       32.39       37.61      5.11 o 
   8   9  12        2.94        6.11      3.43 o 
  -1  10  12      109.03       82.83      6.28 o 
   0  10  12       22.88       14.11      3.74 o 
   1  10  12       19.99       12.86      2.54 o 
   2  10  12      309.46      329.91      8.26 o 
   3  10  12      686.28      708.08     20.68 o 
   4  10  12      354.99      402.86     11.31 o 
   5  10  12       18.78       14.74      3.54 o 
   6  10  12       10.55       14.48      5.69 o 
   7  10  12      259.70      248.25     12.07 o 
   0  11  12        1.56       -2.74      5.21 o 
   1  11  12       99.13       97.17      5.42 o 
   2  11  12      127.54      117.89     10.39 o 
   3  11  12        3.26        7.20      5.07 o 
   4  11  12       10.03        9.93      6.37 o 
   5  11  12      273.06      305.01      9.21 o 
   6  11  12      205.85      195.62      7.86 o 
   7  11  12       69.81       59.93      5.82 o 
   0  12  12      142.29      135.33      8.45 o 
   1  12  12      146.35      155.57      9.64 o 
   2  12  12      210.30      217.09      7.75 o 
   3  12  12      376.62      396.09     31.72 o 
   4  12  12      347.34      397.94     14.26 o 
   5  12  12      132.80      129.90     12.16 o 
   6  12  12      124.04      129.14      6.85 o 
   1  13  12       41.49       37.57      6.29 o 
   2  13  12       75.58       61.61      5.21 o 
   3  13  12       13.54       16.81      6.30 o 
   4  13  12        1.09        0.25      5.38 o 
  -1 -10  13        5.19       21.08      6.26 o 
   0 -10  13      113.90      104.99      6.69 o 
   1 -10  13       37.81       25.05      3.14 o 
   2 -10  13       33.65       19.14      2.69 o 
   3 -10  13       21.90       21.16      3.70 o 
  -2  -9  13      194.27      228.18      8.50 o 
  -1  -9  13      199.76      205.37     12.78 o 
   0  -9  13      359.59      365.15      9.69 o 
   1  -9  13      137.61      131.38      5.11 o 
   2  -9  13       50.21       56.40      6.36 o 
   3  -9  13        1.87        8.92     10.40 o 
   4  -9  13       32.18       27.56      3.77 o 
   5  -9  13       14.27       11.05      3.02 o 
  -3  -8  13      202.50      196.83      8.12 o 
  -2  -8  13      138.96      126.46      6.68 o 
  -1  -8  13        1.92       12.22      4.75 o 
   0  -8  13       11.31       12.02      4.06 o 
   1  -8  13       43.58       39.46      4.43 o 
   2  -8  13      131.51      133.39      8.29 o 
   3  -8  13       55.49       47.16      3.62 o 
   4  -8  13       67.99       90.59      9.21 o 
   5  -8  13       91.69      105.24      9.95 o 
  -3  -7  13      144.87      151.61      7.13 o 
  -2  -7  13      291.11      331.69     10.63 o 
  -1  -7  13       52.89       45.07      7.81 o 
   0  -7  13        2.69        5.35      4.39 o 
   1  -7  13      164.65      166.86      5.12 o 
   2  -7  13      385.71      382.71      7.20 o 
   3  -7  13      210.95      217.30      9.42 o 
   4  -7  13        9.25        5.31      2.32 o 
   5  -7  13        7.51        6.94      3.56 o 
   6  -7  13       12.71        8.98      4.07 o 
  -4  -6  13       89.83       87.56      6.36 o 
  -3  -6  13        1.02        8.08      8.98 o 
  -2  -6  13        0.22       13.91      5.43 o 
  -1  -6  13      232.10      238.40      7.25 o 
   0  -6  13      301.60      320.45      7.91 o 
   1  -6  13      225.97      192.95      5.36 o 
   2  -6  13       11.69       11.33      2.98 o 
   3  -6  13       48.71       51.01      4.70 o 
   4  -6  13       20.98       18.44      3.14 o 
   5  -6  13        0.11        0.16      6.46 o 
   6  -6  13       31.08       29.74      6.12 o 
   7  -6  13       13.61       11.65      4.40 o 
  -4  -5  13       17.50       17.49      5.73 o 
  -3  -5  13       57.25       58.78     22.88 o 
  -2  -5  13      353.19      377.03     11.26 o 
  -1  -5  13      151.80      165.57      6.37 o 
   0  -5  13      470.83      502.48     28.18 o 
   1  -5  13      329.07      332.48      6.08 o 
   2  -5  13      410.03      388.15     16.92 o 
   3  -5  13       71.21       75.88      5.10 o 
   4  -5  13       16.00        5.21      3.02 o 
   5  -5  13       31.54       25.27      3.92 o 
   6  -5  13       18.76       18.20      4.65 o 
   7  -5  13       33.26       43.05      7.76 o 
  -4  -4  13        9.96       44.81     15.51 o 
  -3  -4  13        1.87        6.33      2.74 o 
  -2  -4  13      328.04      340.38     29.55 o 
  -1  -4  13       77.08       76.69      5.67 o 
   0  -4  13      154.22      147.44      9.13 o 
   1  -4  13       96.41       99.05      5.74 o 
   2  -4  13      344.01      350.63     12.41 o 
   3  -4  13      224.80      219.34      6.72 o 
   4  -4  13        1.38        8.32      2.40 o 
   5  -4  13        1.29        4.10      4.02 o 
   6  -4  13       30.07       30.48      5.44 o 
   7  -4  13        7.76       20.72      8.39 o 
  -4  -3  13      155.99      143.52      6.44 o 
  -3  -3  13      316.65      326.48      8.89 o 
  -2  -3  13       54.06       74.39      9.60 o 
  -1  -3  13       34.65       28.80      5.84 o 
   0  -3  13      442.21      424.60     13.93 o 
   1  -3  13     1038.17     1079.16     37.25 o 
   2  -3  13      295.71      333.72     24.86 o 
   3  -3  13       64.25       80.14      4.70 o 
   4  -3  13       72.89       67.28      6.72 o 
   5  -3  13      183.15      172.99      6.53 o 
   6  -3  13        0.25        0.21      3.70 o 
   7  -3  13        6.89        7.27      3.75 o 
   8  -3  13        0.48       11.56      5.92 o 
  -5  -2  13       55.24       50.04      5.19 o 
  -4  -2  13        2.18       -1.41      8.82 o 
  -3  -2  13      126.40      144.95      7.10 o 
  -2  -2  13      115.61      112.99      8.35 o 
  -1  -2  13       55.52       76.13      7.88 o 
   0  -2  13      131.66      130.75      7.93 o 
   1  -2  13      460.80      417.58     31.74 o 
   2  -2  13      401.93      424.39     34.73 o 
   3  -2  13      175.63      198.76     20.20 o 
   4  -2  13        6.05        9.12      7.71 o 
   5  -2  13       39.39       45.50      6.40 o 
   6  -2  13        0.06       13.03      4.52 o 
   7  -2  13        0.02        3.01      5.63 o 
   8  -2  13      154.97      126.20      8.66 o 
  -5  -1  13       33.72       26.99      7.04 o 
  -4  -1  13        5.67        9.27      4.06 o 
  -3  -1  13       29.82       10.94      4.12 o 
  -2  -1  13       35.10       43.61      6.72 o 
  -1  -1  13        0.04        8.85      5.85 o 
   0  -1  13      234.41      239.02     10.11 o 
   1  -1  13       82.54       75.48      5.15 o 
   2  -1  13       37.01       41.29      3.61 o 
   3  -1  13        8.80       11.52      4.27 o 
   4  -1  13       82.49       87.14      5.23 o 
   5  -1  13      106.43      108.10      5.43 o 
   6  -1  13      177.63      170.03      7.66 o 
   7  -1  13       29.94       15.69      5.05 o 
   8  -1  13       16.85       21.13      6.64 o 
  -5   0  13       12.66       16.48      5.55 o 
  -4   0  13       46.06       47.02      7.83 o 
  -3   0  13      424.90      449.31     13.68 o 
  -2   0  13       63.84       70.36      7.49 o 
  -1   0  13        0.82        0.84      6.75 o 
   0   0  13      277.89      324.74     11.90 o 
   1   0  13      355.52      349.31      7.48 o 
   2   0  13     2325.40     2295.66     28.23 o 
   3   0  13      574.41      582.55     24.65 o 
   4   0  13       13.92       19.09      3.14 o 
   5   0  13        4.73        6.45      2.61 o 
   6   0  13        9.62       10.56      5.52 o 
   7   0  13       53.57       59.13      8.54 o 
   8   0  13       72.80       49.55      6.49 o 
  -5   1  13       12.94       18.47      7.56 o 
  -4   1  13        0.19        4.55      7.09 o 
  -3   1  13      164.30      157.17      9.74 o 
  -2   1  13        3.52       10.25      5.37 o 
  -1   1  13      209.44      197.26     11.42 o 
   0   1  13        6.58       12.52      4.17 o 
   1   1  13       16.58       12.28      2.26 o 
   2   1  13      237.93      219.91     16.02 o 
   3   1  13       98.45       90.48     13.72 o 
   4   1  13      265.36      249.25      7.08 o 
   5   1  13       19.04       21.68      3.10 o 
   6   1  13       88.96       74.69      6.24 o 
   7   1  13        0.86       14.12      4.53 o 
   8   1  13       70.63       76.44     15.74 o 
  -4   2  13      103.77      100.28      8.68 o 
  -3   2  13       95.08      104.93      8.91 o 
  -2   2  13      230.44      257.84     12.49 o 
  -1   2  13      421.33      460.89     13.87 o 
   0   2  13      154.84      154.41      8.10 o 
   1   2  13      229.08      230.77      9.92 o 
   2   2  13      124.93      119.79      4.51 o 
   3   2  13      217.88      229.96     19.92 o 
   4   2  13      395.86      416.92     11.81 o 
   5   2  13       81.42      104.99      5.62 o 
   6   2  13       22.53       17.73      6.04 o 
   7   2  13       12.31       11.21      3.91 o 
   8   2  13      162.27      161.65      6.94 o 
   9   2  13        3.24       10.84      4.79 o 
  -4   3  13       23.17       28.49      6.29 o 
  -3   3  13      177.38      165.55      9.66 o 
  -2   3  13      109.64      126.17      8.74 o 
  -1   3  13      163.47      152.04      8.74 o 
   0   3  13      236.05      221.14      9.30 o 
   1   3  13      262.44      245.24     10.52 o 
   2   3  13      418.77      426.27      8.23 o 
   3   3  13        0.48        5.34      3.97 o 
   4   3  13      165.76      170.66      6.19 o 
   5   3  13      228.42      259.44      9.77 o 
   6   3  13       18.99       17.74      3.02 o 
   7   3  13       77.16       85.11      5.76 o 
   8   3  13      371.93      346.88     13.87 o 
  -4   4  13       82.84       90.69      8.66 o 
  -3   4  13        0.07       -2.24      6.72 o 
  -2   4  13       54.49       52.79      6.63 o 
  -1   4  13      206.76      186.97      8.33 o 
   0   4  13      405.87      368.95     12.16 o 
   1   4  13      520.00      501.82     13.47 o 
   2   4  13      234.78      221.62     12.79 o 
   3   4  13      253.77      277.48      7.00 o 
   4   4  13      184.79      178.21      6.67 o 
   5   4  13      341.28      330.46     11.77 o 
   6   4  13      106.73       97.74      9.23 o 
   7   4  13        0.16       12.57      4.65 o 
   8   4  13       51.92       59.96     13.64 o 
  -3   5  13        6.40        6.54      4.68 o 
  -2   5  13        7.81        5.83      3.71 o 
  -1   5  13       17.35       15.01      4.07 o 
   0   5  13      585.81      552.39     17.40 o 
   1   5  13      221.92      227.35     10.08 o 
   2   5  13       23.67       30.86      3.45 o 
   3   5  13      165.36      165.35     10.01 o 
   4   5  13      182.24      177.92      7.59 o 
   5   5  13      425.01      409.27      8.79 o 
   6   5  13      250.84      268.86     12.31 o 
   7   5  13       14.50       20.69      3.85 o 
   8   5  13       55.91       43.69      4.96 o 
  -3   6  13       18.94       12.60      4.11 o 
  -2   6  13       51.91       60.52      7.17 o 
  -1   6  13      230.81      222.63     10.04 o 
   0   6  13       14.21       13.87      3.52 o 
   1   6  13      250.54      222.99      9.40 o 
   2   6  13      150.45      143.48      9.47 o 
   3   6  13      256.81      282.24      7.37 o 
   4   6  13      339.20      315.22     16.37 o 
   5   6  13       38.40       38.21      4.07 o 
   6   6  13        0.56        0.95      2.54 o 
   7   6  13       10.42        8.79      4.28 o 
   8   6  13      105.25      109.33      6.59 o 
  -2   7  13       20.49       16.47      4.48 o 
  -1   7  13      110.60      104.13      7.13 o 
   0   7  13      232.34      229.87      9.71 o 
   1   7  13      237.04      221.59      9.79 o 
   2   7  13       61.32       53.32      4.65 o 
   3   7  13       16.90       15.76      3.00 o 
   4   7  13      401.03      407.35      9.84 o 
   5   7  13      127.86      135.11      6.40 o 
   6   7  13       32.55       35.07      4.63 o 
   7   7  13       14.50       12.17      3.15 o 
   8   7  13        2.28        2.63      4.56 o 
  -2   8  13       77.04       62.41      6.63 o 
  -1   8  13       29.44       25.23      4.96 o 
   0   8  13      119.35       88.26      7.35 o 
   1   8  13       18.12       22.18      5.10 o 
   2   8  13       41.66       44.86      9.37 o 
   3   8  13      158.29      163.30      6.45 o 
   4   8  13       31.68       25.16      3.83 o 
   5   8  13       14.13        6.38      2.47 o 
   6   8  13       22.98       16.11      5.72 o 
   7   8  13       15.20       16.74      3.57 o 
   8   8  13       43.86       35.00      5.04 o 
  -1   9  13      324.89      290.32      9.83 o 
   0   9  13      286.03      279.98     11.34 o 
   1   9  13       25.31       29.65      6.14 o 
   2   9  13      103.63      125.98      7.42 o 
   3   9  13      680.24      729.14     18.73 o 
   4   9  13      108.39      115.26      6.24 o 
   5   9  13        6.21        6.67      3.49 o 
   6   9  13       89.21       84.87      5.52 o 
   7   9  13       45.86       37.29      5.13 o 
  -1  10  13       25.31       11.29      3.85 o 
   0  10  13       49.49       45.20      6.53 o 
   1  10  13        3.54       14.89      7.04 o 
   2  10  13        4.30        6.64      2.76 o 
   3  10  13       53.93       57.84      5.49 o 
   4  10  13        1.33        7.14      5.61 o 
   5  10  13        2.41        3.76      7.64 o 
   6  10  13        8.48       12.97      4.08 o 
   0  11  13      101.19       82.90      7.30 o 
   2  11  13      172.73      175.50      7.14 o 
   3  11  13      350.51      340.59      9.66 o 
   4  11  13      684.77      747.08     35.19 o 
   5  11  13       40.60       36.12      4.53 o 
   6  11  13       15.64        9.45      3.19 o 
   2  12  13        5.78        6.13      3.04 o 
   3  12  13        7.38        8.33      3.10 o 
   4  12  13        1.92       10.03      4.80 o 
   0  -9  14       40.62       43.43      5.57 o 
   1  -9  14       59.19       58.54      4.90 o 
   2  -9  14       22.59       14.46      3.37 o 
   3  -9  14       21.99       28.00      5.95 o 
  -1  -8  14      195.88      209.01      8.29 o 
   0  -8  14       51.32       34.20      4.33 o 
   1  -8  14       58.09       66.95      8.87 o 
   2  -8  14       10.14       16.57      7.59 o 
   3  -8  14       32.36       33.30      4.62 o 
   4  -8  14      114.70       84.83      8.39 o 
  -2  -7  14       11.57       14.77      4.36 o 
  -1  -7  14       22.27       12.75      4.59 o 
   0  -7  14       79.41       90.04     10.48 o 
   1  -7  14      128.24      123.85      9.59 o 
   2  -7  14        0.00        0.10      4.68 o 
   3  -7  14        5.02        6.26      2.99 o 
   4  -7  14       34.87       26.79      7.65 o 
   5  -7  14       19.56       10.69      4.82 o 
  -3  -6  14       81.30       67.36      7.38 o 
  -2  -6  14      149.84      181.08     12.38 o 
  -1  -6  14       96.33       97.64     10.21 o 
   0  -6  14        0.45        4.18      3.31 o 
   1  -6  14       53.51       42.09      6.42 o 
   2  -6  14      102.33       77.16      9.52 o 
   3  -6  14        0.59        3.55      2.94 o 
   4  -6  14        7.93       11.74      3.71 o 
   5  -6  14       27.67       27.68      6.41 o 
   6  -6  14       19.02       27.30      6.86 o 
  -3  -5  14       35.72       37.75      6.76 o 
  -2  -5  14      108.58       75.17      7.93 o 
  -1  -5  14      454.03      479.78     16.59 o 
   0  -5  14       94.44      102.83      8.87 o 
   1  -5  14        8.25        4.17      7.22 o 
   2  -5  14        1.95        3.09      3.98 o 
   3  -5  14       17.44       12.23      8.35 o 
   4  -5  14       22.67       15.35      4.39 o 
   5  -5  14      108.78      103.01     10.46 o 
   6  -5  14        5.22        4.16      6.75 o 
  -3  -4  14      177.56      194.19     14.26 o 
  -2  -4  14       93.81       98.15      9.26 o 
  -1  -4  14       12.87       13.49      5.73 o 
   0  -4  14       37.50       45.20      7.18 o 
   1  -4  14      177.51      190.18     10.09 o 
   2  -4  14       95.56      101.82      7.06 o 
   3  -4  14        0.44        2.77      2.46 o 
   4  -4  14       51.23       47.54      5.57 o 
   5  -4  14       40.62       34.70      6.61 o 
   6  -4  14       13.33        7.50      5.57 o 
   7  -4  14       42.57       38.09      7.31 o 
  -4  -3  14        3.69       25.21      9.86 o 
  -3  -3  14        3.92       16.87      6.83 o 
  -2  -3  14      326.84      342.21     14.13 o 
  -1  -3  14      555.13      572.40     20.29 o 
   0  -3  14      198.45      201.80     10.94 o 
   1  -3  14      174.06      185.19     10.42 o 
   2  -3  14       64.24       70.00      7.70 o 
   3  -3  14       86.25       83.41      4.58 o 
   4  -3  14       51.26       58.04      5.31 o 
   5  -3  14       28.94       33.22      3.89 o 
   6  -3  14        0.26       10.43      4.08 o 
   7  -3  14        0.63        7.98      5.53 o 
  -4  -2  14       79.41       63.55      8.86 o 
  -3  -2  14       78.75       92.69      9.68 o 
  -2  -2  14       72.41       86.38      9.14 o 
  -1  -2  14       29.70       26.38      6.55 o 
   0  -2  14       17.72       19.60      5.59 o 
   1  -2  14      106.88       83.84      7.39 o 
   2  -2  14       62.58       50.92      4.07 o 
   3  -2  14        3.40        0.85      5.48 o 
   4  -2  14       47.49       58.97      5.02 o 
   5  -2  14        9.04       13.60      3.65 o 
   6  -2  14      101.43      104.64      6.86 o 
   7  -2  14       39.95       31.66      7.07 o 
  -4  -1  14      107.03      112.46     10.30 o 
  -3  -1  14       53.18       31.01      6.66 o 
  -2  -1  14      212.37      254.07     12.10 o 
  -1  -1  14       41.98       39.74      7.43 o 
   0  -1  14       99.05      105.87      7.66 o 
   1  -1  14      187.58      198.00     10.46 o 
   2  -1  14      226.03      225.18      9.66 o 
   3  -1  14        1.06        1.43      2.00 o 
   4  -1  14       54.12       58.64     11.04 o 
   5  -1  14        0.32       12.79      4.28 o 
   6  -1  14        5.08       14.30      4.73 o 
   7  -1  14       90.01       88.58      5.56 o 
   8  -1  14       32.11       33.95      8.09 o 
  -4   0  14        1.19       10.17      7.29 o 
  -3   0  14        4.56        7.81      3.86 o 
  -2   0  14       20.35       22.27      5.99 o 
  -1   0  14        8.37       11.54      4.34 o 
   0   0  14        9.19       15.59      4.24 o 
   1   0  14       78.13       57.69      5.82 o 
   2   0  14       56.23       46.18      4.25 o 
   3   0  14       14.55       15.61      2.98 o 
   4   0  14       67.17       69.19      4.73 o 
   5   0  14      248.02      266.04      7.73 o 
   6   0  14       41.90       41.39      5.70 o 
   7   0  14       47.46       52.40      5.70 o 
   8   0  14       33.70       36.98      7.43 o 
  -4   1  14       42.01       46.81      8.07 o 
  -3   1  14     1004.70     1082.69     23.92 o 
  -2   1  14      461.12      506.39     16.60 o 
  -1   1  14       21.46       17.80      4.67 o 
   0   1  14      290.55      298.39     12.32 o 
   1   1  14      794.50      843.11     16.89 o 
   2   1  14      320.11      326.14     19.01 o 
   3   1  14      110.26       99.40      5.31 o 
   4   1  14        5.03       12.25      4.25 o 
   5   1  14        2.11       12.08      3.27 o 
   6   1  14      105.80      102.23      8.72 o 
   7   1  14      199.98      191.67      7.36 o 
   8   1  14       62.60       58.14     10.27 o 
  -4   2  14      117.45      134.71     11.51 o 
  -3   2  14      236.99      243.59     13.16 o 
  -2   2  14       95.77       92.45      8.11 o 
  -1   2  14        0.69       10.39      6.59 o 
   0   2  14       12.33       11.17      3.57 o 
   1   2  14      219.83      199.93      9.26 o 
   2   2  14      204.32      188.49      6.81 o 
   3   2  14      136.14      145.49      9.66 o 
   4   2  14       74.79       66.06      4.55 o 
   5   2  14        6.98       12.39      6.67 o 
   6   2  14        0.63        8.71      2.70 o 
   7   2  14       25.67       28.04      5.64 o 
   8   2  14      156.72      167.80     21.91 o 
  -3   3  14      128.25      155.43     10.44 o 
  -2   3  14      294.09      311.42     12.06 o 
  -1   3  14      577.06      656.80     17.04 o 
   0   3  14      381.25      343.88     12.17 o 
   1   3  14      157.23      145.19      8.10 o 
   2   3  14      377.14      370.65      9.21 o 
   3   3  14       29.41       29.38      3.79 o 
   4   3  14       35.09       39.20      4.38 o 
   5   3  14      167.48      179.99     17.35 o 
   6   3  14      122.32      117.27      9.10 o 
   7   3  14        6.94        9.83      5.35 o 
   8   3  14        5.81        4.74      3.22 o 
  -3   4  14       57.57       54.02      6.78 o 
  -2   4  14        8.73        6.05      3.38 o 
  -1   4  14        1.17       13.71      8.08 o 
   0   4  14       34.54       36.89      5.94 o 
   1   4  14      149.10      158.08      8.80 o 
   2   4  14      253.39      255.89      6.96 o 
   3   4  14        0.20        6.94      3.52 o 
   4   4  14        6.20        4.29      2.07 o 
   5   4  14        0.35        3.12      2.31 o 
   6   4  14        8.64       11.26      6.41 o 
   7   4  14      127.15      123.30     20.44 o 
   8   4  14      231.68      216.49      7.99 o 
  -3   5  14        8.20        5.50      4.09 o 
  -2   5  14       34.55       60.70      8.49 o 
  -1   5  14       16.31        9.09      3.84 o 
   0   5  14      291.71      265.89     10.09 o 
   1   5  14      112.79      108.18      7.72 o 
   2   5  14       16.77       13.78      4.97 o 
   3   5  14       90.74       88.15      5.18 o 
   4   5  14       86.70       83.56      5.22 o 
   5   5  14        0.47        3.48      2.93 o 
   6   5  14       12.06       18.33      3.79 o 
   7   5  14       36.22       33.10      8.17 o 
   8   5  14       42.27       40.88      6.41 o 
  -3   6  14      156.48      145.95     10.26 o 
  -2   6  14       13.57       21.54      5.78 o 
  -1   6  14       13.23       22.84      5.05 o 
   0   6  14      539.08      535.88     16.65 o 
   1   6  14      617.73      655.59     20.91 o 
   2   6  14        5.33        5.50      2.79 o 
   3   6  14        1.33       10.37      4.82 o 
   4   6  14       94.61       98.14     13.43 o 
   5   6  14       20.02       26.78      4.02 o 
   6   6  14       50.90       40.63      4.03 o 
   7   6  14      237.79      249.80     11.35 o 
  -2   7  14       20.32       15.17      4.55 o 
  -1   7  14       35.49       46.66      6.27 o 
   0   7  14        7.24       15.26      6.24 o 
   1   7  14        6.70        5.21      2.93 o 
   2   7  14       40.21       31.44      5.82 o 
   3   7  14        0.44        1.90     10.64 o 
   4   7  14       41.61       43.03      5.39 o 
   5   7  14       20.53       19.65      3.65 o 
   6   7  14        1.58        0.68      4.18 o 
   7   7  14       91.87       96.49      6.77 o 
  -2   8  14       68.73       52.91      6.39 o 
  -1   8  14      158.50      147.96      8.79 o 
   0   8  14      417.62      389.36     13.93 o 
   1   8  14      162.01      170.30      9.64 o 
   2   8  14      393.08      401.11     12.72 o 
   3   8  14       39.39       29.90      5.90 o 
   4   8  14       63.59       62.68      5.38 o 
   5   8  14       17.83       21.09      3.74 o 
   6   8  14        1.24        5.52      4.34 o 
   7   8  14        0.34       -0.13      3.58 o 
  -1   9  14        1.10        0.92      2.46 o 
   0   9  14        4.56        7.08      3.41 o 
   1   9  14        3.42        4.10      2.97 o 
   3   9  14       36.66       41.07      4.63 o 
   4   9  14       13.79       11.27      3.04 o 
   5   9  14      105.96      108.26      6.47 o 
   6   9  14       15.11       11.70      3.68 o 
   0  10  14      130.31      112.51      8.09 o 
   1  10  14        1.78       -2.13      5.19 o 
   2  10  14        1.53        7.99      3.47 o 
   3  10  14      682.88      699.66     15.37 o 
   4  10  14      230.71      221.54     17.36 o 
   5  10  14        0.10        7.81      4.60 o 
   1  11  14       30.62       22.62      5.26 o 
   2  11  14        0.87        3.56      4.28 o 
   3  11  14        9.02        9.82      6.85 o 
   4  11  14       21.23       29.75      4.38 o 
   1  -8  15        0.11        1.37      5.51 o 
   2  -8  15        1.77        5.14      8.36 o 
  -1  -7  15      126.52      115.92     10.92 o 
   0  -7  15        6.66        3.84      7.78 o 
   1  -7  15       92.51      100.93     11.00 o 
   2  -7  15        0.12        7.48      7.81 o 
   3  -7  15       14.91        9.51      4.58 o 
   4  -7  15       13.33        9.85      3.05 o 
  -1  -6  15      143.33      161.83     13.55 o 
   0  -6  15      163.64      172.82     12.65 o 
   1  -6  15       94.97       82.46      9.61 o 
   2  -6  15       29.58       24.78      5.75 o 
   3  -6  15        8.34        6.15      2.46 o 
   4  -6  15        2.76        3.56      4.05 o 
   5  -6  15       13.62        9.41      7.09 o 
  -2  -5  15       17.39        7.84      4.73 o 
  -1  -5  15       12.50       16.18      9.24 o 
   0  -5  15       46.75       39.03      7.19 o 
   1  -5  15       24.33       25.78      6.45 o 
   2  -5  15       64.47       54.07      8.29 o 
   3  -5  15       38.64       40.24      7.89 o 
   4  -5  15        0.13        9.42      4.92 o 
   5  -5  15       11.05       11.60      3.37 o 
  -2  -4  15      236.23      270.24     14.50 o 
  -1  -4  15      132.71      141.28     11.91 o 
   0  -4  15      252.34      263.19     12.90 o 
   1  -4  15        3.29        5.22      5.09 o 
   2  -4  15        0.63       -2.83      7.96 o 
   3  -4  15        8.25        7.54      2.45 o 
   4  -4  15        3.08        3.59      4.09 o 
   5  -4  15       43.92       39.18      4.27 o 
   6  -4  15       25.98       17.52      5.74 o 
  -3  -3  15       65.67       36.13      7.18 o 
  -2  -3  15        1.44        4.43      9.30 o 
  -1  -3  15        0.86       -1.85      6.14 o 
   0  -3  15       90.94       88.08      7.59 o 
   1  -3  15       80.51       63.38      8.02 o 
   2  -3  15       30.06       31.25      5.44 o 
   3  -3  15        0.46        3.33      3.84 o 
   4  -3  15        0.14        3.41      2.77 o 
   5  -3  15       59.16       52.63      4.85 o 
   6  -3  15      190.08      169.57     13.36 o 
  -3  -2  15        3.81        5.67      9.33 o 
  -2  -2  15       51.40       43.67      6.78 o 
  -1  -2  15      274.47      294.68     13.36 o 
   0  -2  15       21.39       24.19      6.04 o 
   1  -2  15       26.29       20.81      4.66 o 
   2  -2  15        2.07       -1.28      6.75 o 
   3  -2  15        7.83        8.32      6.62 o 
   4  -2  15       47.79       44.91      4.43 o 
   5  -2  15        8.16       15.27      4.68 o 
   6  -2  15       21.53       32.00      4.57 o 
   7  -2  15       15.97        4.02      4.50 o 
  -3  -1  15       21.09       15.85      5.87 o 
  -2  -1  15       21.50       20.17      6.10 o 
  -1  -1  15      154.13      161.21      9.54 o 
   0  -1  15        5.59        1.13      6.79 o 
   1  -1  15       89.81       92.63      7.91 o 
   2  -1  15        0.56        6.63      4.65 o 
   3  -1  15       23.06       26.37      3.64 o 
   4  -1  15       27.52       26.69      3.71 o 
   5  -1  15      132.07      141.45     10.52 o 
   6  -1  15      590.54      614.59     13.49 o 
   7  -1  15      146.18      141.73     13.29 o 
  -3   0  15      242.95      235.08     14.02 o 
  -2   0  15       90.46       95.00      9.87 o 
  -1   0  15        0.90       11.91      7.86 o 
   0   0  15        1.04        4.61      6.17 o 
   1   0  15       77.27       87.69      7.43 o 
   2   0  15      182.99      167.24      8.86 o 
   3   0  15       33.30       27.61      5.20 o 
   4   0  15        0.47        4.95      2.57 o 
   5   0  15        9.71        7.57      3.51 o 
   6   0  15        3.66        8.44      3.23 o 
   7   0  15       69.50       71.54      5.73 o 
  -3   1  15       50.75       44.62      7.05 o 
  -2   1  15       30.74       28.79      5.58 o 
  -1   1  15       92.25       69.88      7.93 o 
   0   1  15      118.22      137.38     10.14 o 
   1   1  15       25.25       28.13      6.76 o 
   2   1  15       27.11       19.55      4.47 o 
   3   1  15        1.22        3.49      2.26 o 
   4   1  15        5.12        7.86      3.97 o 
   5   1  15      403.26      418.77     10.03 o 
   6   1  15      289.21      319.95     17.58 o 
   7   1  15       18.77       23.01      3.78 o 
  -3   2  15      227.66      233.35     13.42 o 
  -2   2  15      402.24      416.77     16.32 o 
  -1   2  15       21.21       12.80      5.26 o 
   0   2  15        4.95       16.74      6.82 o 
   1   2  15       51.22       40.11      5.15 o 
   2   2  15       21.99       10.90      3.61 o 
   3   2  15       23.96       23.24      3.43 o 
   4   2  15       27.51       21.23      7.75 o 
   5   2  15        0.24       10.52      4.43 o 
   6   2  15        4.15       13.13      4.05 o 
   7   2  15        0.30        5.67      4.23 o 
  -2   3  15      240.92      279.97     12.70 o 
  -1   3  15       19.87       29.78      5.64 o 
   0   3  15       12.62       16.68      5.24 o 
   1   3  15       43.96       33.58      5.65 o 
   2   3  15       99.21       99.16      7.95 o 
   3   3  15       11.21        8.29      2.28 o 
   4   3  15        3.84        4.80      2.64 o 
   5   3  15        7.36        8.30      3.02 o 
   6   3  15        3.41        7.26      4.66 o 
   7   3  15       93.86      103.79      7.27 o 
  -2   4  15        7.13        6.84      6.53 o 
  -1   4  15       21.20       13.66      4.84 o 
   0   4  15      196.19      186.22     10.17 o 
   1   4  15       89.42       88.34      7.53 o 
   2   4  15        2.71       17.26      6.75 o 
   3   4  15        3.08        4.00      2.51 o 
   4   4  15       58.87       57.93      4.98 o 
   5   4  15      238.65      247.99      7.87 o 
   6   4  15        6.44        4.67      2.65 o 
   7   4  15       37.36       46.51     16.89 o 
  -2   5  15       27.92       19.31      6.39 o 
  -1   5  15       60.56       81.29      8.68 o 
   0   5  15      217.46      201.72     10.57 o 
   1   5  15      141.67      168.67     10.24 o 
   2   5  15       32.68       24.30      4.99 o 
   3   5  15        0.06        3.07      3.48 o 
   4   5  15       55.89       48.30      5.14 o 
   5   5  15        0.39        7.05     11.49 o 
   6   5  15        0.43        8.57      5.22 o 
   7   5  15       56.44       51.72      5.95 o 
  -1   6  15        0.06        2.67      5.80 o 
   0   6  15        6.75       12.17      4.06 o 
   1   6  15       16.08       12.54      3.98 o 
   2   6  15        2.28        5.27      3.18 o 
   3   6  15        1.79        4.35      3.57 o 
   4   6  15       74.32       85.25      9.30 o 
   5   6  15       87.94       85.23      6.02 o 
   6   6  15      139.62      135.37      6.75 o 
   7   6  15      110.11      123.95      7.14 o 
  -1   7  15       52.58       37.16      6.47 o 
   0   7  15      131.54      111.26      8.18 o 
   1   7  15      330.93      339.46     14.27 o 
   2   7  15        0.98        4.81      3.33 o 
   3   7  15       74.88       63.72     14.80 o 
   4   7  15       15.72        9.40      3.70 o 
   5   7  15        0.28       10.36      4.05 o 
   6   7  15        4.56       12.03      4.21 o 
   0   8  15        0.46        8.80      5.98 o 
   1   8  15       57.92       48.90      6.95 o 
   2   8  15        4.62        8.24      3.79 o 
   3   8  15        6.72        7.44      3.28 o 
   4   8  15        5.43        6.19      4.18 o 
   5   8  15        1.37        5.77      5.52 o 
   6   8  15        8.80       10.78      4.07 o 
   1   9  15       42.99       34.12      5.76 o 
   2   9  15        7.87        9.75      6.12 o 
   3   9  15       23.90       20.06      7.54 o 
   4   9  15        1.69        3.79      3.00 o 
   5   9  15        7.58        6.55      4.88 o 
   2  10  15        3.71        2.36      6.80 o 
   3  10  15        0.02       -0.11      6.63 o 
   1  -6  16       18.39        6.65      4.43 o 
   2  -6  16       84.86       66.77      7.49 o 
   3  -6  16       24.98       17.74      5.43 o 
   1  -5  16        1.19        3.02      8.26 o 
   2  -5  16       24.33       16.92      4.98 o 
   3  -5  16       56.49       63.69      8.23 o 
   4  -5  16       13.82       14.13      4.87 o 
  -1  -4  16        4.18       12.70      9.11 o 
   0  -4  16        1.60        6.92      8.46 o 
   1  -4  16        0.40        6.64      7.63 o 
   2  -4  16      203.35      205.70     11.63 o 
   3  -4  16      291.55      297.40     13.67 o 
   4  -4  16       65.19       62.17      5.77 o 
   5  -4  16       41.13       29.82      4.07 o 
  -1  -3  16      143.72      145.63     10.14 o 
   0  -3  16       50.65       50.91      8.39 o 
   1  -3  16       14.42       16.26      5.78 o 
   2  -3  16       40.67       33.67      5.91 o 
   3  -3  16        0.56        2.82      5.66 o 
   4  -3  16       28.24       35.02      4.85 o 
   5  -3  16        7.26        7.32      2.97 o 
  -1  -2  16       88.38       89.52      9.54 o 
   0  -2  16        1.14       -5.33      6.99 o 
   1  -2  16       14.12       11.21      4.37 o 
   2  -2  16      236.00      241.17     12.61 o 
   3  -2  16       15.77       13.24      5.54 o 
   4  -2  16      119.62      129.94      6.98 o 
   5  -2  16      420.04      437.86     11.57 o 
   6  -2  16      169.17      159.36      7.44 o 
  -2  -1  16        0.22       -0.37      8.27 o 
  -1  -1  16        1.34        2.50      8.82 o 
   0  -1  16       95.92       75.86      7.73 o 
   1  -1  16       17.28       31.16      6.63 o 
   2  -1  16       16.38       11.53      4.54 o 
   3  -1  16        3.87       16.02      6.47 o 
   4  -1  16        8.46        9.85      3.24 o 
   5  -1  16        6.99        6.69      4.13 o 
   6  -1  16        5.43        4.43      2.84 o 
  -2   0  16       82.59       87.32      9.64 o 
  -1   0  16      182.44      202.59     12.20 o 
   0   0  16      216.48      235.52     12.38 o 
   1   0  16        5.82        9.87      4.39 o 
   2   0  16        7.29        4.55      5.65 o 
   3   0  16        1.60        3.92      5.82 o 
   4   0  16      103.03       97.74      9.32 o 
   5   0  16      471.27      453.47     10.41 o 
   6   0  16      395.53      398.83     18.65 o 
  -2   1  16      128.54      110.49      9.19 o 
  -1   1  16        6.78        9.90      8.15 o 
   0   1  16        5.93       11.37      4.49 o 
   1   1  16       57.53       47.19      7.79 o 
   2   1  16       71.09       71.34      8.58 o 
   3   1  16       92.74       90.22      8.07 o 
   4   1  16       62.00       55.89      5.02 o 
   5   1  16       88.16       99.51      8.49 o 
   6   1  16       18.01       14.16      3.38 o 
  -1   2  16       54.91       56.54      7.84 o 
   0   2  16        9.68       15.14      7.36 o 
   1   2  16       22.87       14.64      4.61 o 
   2   2  16       20.08       27.61      6.60 o 
   3   2  16        2.27        3.16      6.77 o 
   4   2  16      199.92      191.60     15.67 o 
   5   2  16      200.37      188.83      7.97 o 
   6   2  16      141.61      141.22      7.32 o 
  -1   3  16       21.02       20.15      5.77 o 
   0   3  16       25.85       20.28      5.32 o 
   1   3  16       19.48       15.22      4.33 o 
   2   3  16       16.64       26.11      5.73 o 
   3   3  16        0.24        2.78      6.78 o 
   4   3  16       59.38       47.12      4.77 o 
   5   3  16      176.65      197.02      7.69 o 
   6   3  16      396.09      421.52     22.98 o 
  -1   4  16        0.69        4.89      7.02 o 
   0   4  16        0.14        4.48      6.30 o 
   1   4  16        0.98        5.62      3.97 o 
   2   4  16       76.42       69.54      7.51 o 
   3   4  16        2.81        8.75      6.38 o 
   4   4  16        7.76        6.46      3.18 o 
   5   4  16      123.84      128.92      6.95 o 
   6   4  16       14.34       26.24      5.81 o 
  -1   5  16       89.91       70.43      7.26 o 
   0   5  16        4.67       -1.96      5.96 o 
   1   5  16        0.90        3.40      6.66 o 
   2   5  16       17.08        6.78      3.68 o 
   3   5  16       24.83       17.61      5.13 o 
   4   5  16       71.38       71.66     10.85 o 
   5   5  16      189.47      217.00     14.03 o 
   6   5  16      105.77      113.32      7.24 o 
   0   6  16        0.74       -2.19      6.35 o 
   1   6  16       42.40       37.53      6.39 o 
   2   6  16        7.48       15.51      5.14 o 
   3   6  16       10.90       13.32      4.29 o 
   4   6  16       20.20       12.76      3.09 o 
   5   6  16        2.35        5.72      6.98 o 
   6   6  16        0.07        3.75      7.70 o 
   1   7  16        0.38        7.72      7.04 o 
   2   7  16        0.36       11.43      6.65 o 
   3   7  16        0.97        4.02      3.27 o 
   4   7  16       91.61       79.06      6.19 o 
   5   7  16      152.07      150.34      7.56 o 
   2   8  16        2.48        4.92      6.09 o 
   3   8  16       44.47       44.05      7.36 o 
   4   8  16       20.68       18.29      3.85 o 
   2  -3  17       75.35       65.50      7.85 o 
   3  -3  17      201.00      223.12     12.84 o 
   1  -2  17       90.09      112.76     10.72 o 
   2  -2  17        6.17        9.43      5.38 o 
   3  -2  17        5.93        3.38      3.59 o 
   4  -2  17       48.18       34.71      4.48 o 
   0  -1  17        0.49       14.23      8.21 o 
   1  -1  17      134.82      145.24     11.24 o 
   2  -1  17      439.35      374.22     12.07 o 
   3  -1  17       89.44       58.58      7.36 o 
   4  -1  17       53.04       39.19      6.41 o 
   0   0  17        0.45       21.46      9.71 o 
   1   0  17        1.46       19.16      8.90 o 
   2   0  17       53.54       52.10      8.45 o 
   3   0  17      431.59      430.84     14.79 o 
   4   0  17      105.65       90.51     14.70 o 
   5   0  17       24.48       15.68      5.02 o 
   0   1  17       30.47       27.39      6.05 o 
   1   1  17        1.56        4.45      7.23 o 
   2   1  17       35.03       22.71      5.54 o 
   3   1  17        1.31        9.95      5.46 o 
   4   1  17      120.93      113.66      8.79 o 
   5   1  17      169.95      160.83     12.10 o 
   0   2  17       77.95       66.38      8.68 o 
   1   2  17       50.89       51.00      7.16 o 
   2   2  17       69.12       81.22      8.25 o 
   3   2  17      109.67       98.30      8.98 o 
   4   2  17      176.84      178.54     10.84 o 
   5   2  17       38.69       44.27      5.27 o 
   1   3  17        8.33        8.07      3.86 o 
   2   3  17       19.16       11.21      4.01 o 
   3   3  17        0.35        6.87      8.07 o 
   4   3  17       38.12       38.30      7.49 o 
   5   3  17        1.46       12.92      6.12 o 
   1   4  17       17.73       12.34      4.23 o 
   2   4  17      211.52      234.51     11.94 o 
   3   4  17      271.41      300.25     15.10 o 
   4   4  17      255.48      256.29     11.70 o 
   5   4  17      371.57      365.80     10.13 o 
   2   5  17      114.87       98.57      8.70 o 
   3   5  17       22.17       31.27      6.76 o 
   4   5  17       53.50       47.28      8.15 o 
                                                 
